# Supplementary material for: The pivotal role of immune functional assays in deciphering immune function alterations
Source: Clin Exp Immunol. 2025 Aug 9;219(1):uxaf051. doi: 10.1093/cei/uxaf051 (PMC12411760; doi:10.1093/cei/uxaf051)
Supplement: uxaf051_suppl_Supplementary_Figures_Tables_1 [file uxaf051_suppl_supplementary_figures_tables_1.zip]

Archive with 2 entries (2 files):
- Figure S1.pptx
- Supplementary_Material_130825.docx
