# Supplementary material for: The pivotal role of immune functional assays in deciphering immune function alterations
Source: Clin Exp Immunol. 2025 Aug 9;219(1):uxaf051. doi: 10.1093/cei/uxaf051 (PMC12411760; doi:10.1093/cei/uxaf051)
Supplement: uxaf051_suppl_Supplementary_Materials_1 [file uxaf051_suppl_supplementary_materials_1.xlsx]

## Sheet: infectious episode_gene
Gene	Condition	Gene expression unit	ALL (median [IQR])	infectious episode : YES (median [IQR])	infectious episode : NO (median [IQR])	Log2FC	-Log10(FDR)	AUC	95% CI
ADGRE3	SEB	fold change induction	0,16 [0,10-0,21]	0,19 [0,13-0,25]	0,15 [0,08-0,20]	0.270113	0.5371	0.62	[0,47-0,78]
B2M	SEB	fold change induction	1,27 [1,10-1,41]	1,27 [1,03-1,42]	1,27 [1,13-1,40]	-0.0231212	0.03614	0.51	[0,34-0,69]
BANK1	SEB	fold change induction	0,83 [0,66-1,04]	0,95 [0,82-1,09]	0,78 [0,60-0,96]	0.22813	1.1	0.69	[0,55-0,83]
BATF	SEB	fold change induction	2,99 [2,15-3,63]	2,52 [1,58-3,13]	3,31 [2,43-3,87]	-0.345703	1.13	0.69	[0,53-0,85]
BATF3	SEB	fold change induction	14,36 [9,15-18,92]	11,08 [7,72-18,22]	16,44 [9,49-20,40]	0.0199747	0.3257	0.59	[0,42-0,76]
BCL2	SEB	fold change induction	2,67 [2,35-3,81]	2,68 [2,37-3,90]	2,66 [2,35-3,64]	0.105114	0.01688	0.5	[0,34-0,66]
BST2	SEB	fold change induction	1,72 [1,41-2,18]	1,50 [1,27-2,30]	1,74 [1,53-2,06]	-0.0300195	0.2606	0.58	[0,40-0,76]
C1QB	SEB	fold change induction	7,64 [5,63-14,54]	7,31 [5,64-11,98]	7,72 [5,52-15,44]	0.0778928	0.05561	0.52	[0,36-0,68]
C3	SEB	fold change induction	5,32 [2,67-13,10]	5,24 [3,00-9,66]	5,63 [2,57-14,00]	-0.560154	0.1739	0.56	[0,40-0,71]
CCL23	SEB	fold change induction	7,39 [5,53-15,83]	7,28 [5,53-10,15]	7,42 [5,59-16,67]	-0.395764	0.1475	0.55	[0,40-0,70]
CCL3	SEB	fold change induction	48,89 [22,95-99,00]	24,53 [11,76-46,62]	64,50 [33,16-105,77]	-1.178	1.815	0.76	[0,62-0,89]
CCL4	SEB	fold change induction	23,24 [14,14-38,09]	12,65 [7,91-20,28]	30,56 [22,14-41,02]	-0.845252	2.12	0.8	[0,66-0,93]
CCR1/ RANTES R	SEB	fold change induction	2,43 [1,86-3,08]	2,04 [1,68-2,71]	2,48 [1,96-3,24]	-0.238455	0.5371	0.62	[0,46-0,78]
CCR5	SEB	fold change induction	1,67 [1,36-2,27]	1,78 [1,31-2,23]	1,66 [1,36-2,26]	-0.109342	0.05828	0.48	[0,32-0,64]
CCR7	SEB	fold change induction	1,20 [0,97-1,47]	1,26 [1,03-1,61]	1,16 [0,95-1,33]	0.13648	0.4551	0.61	[0,45-0,76]
CCRL2	SEB	fold change induction	8,88 [6,66-15,47]	6,94 [4,65-8,65]	11,91 [8,21-17,67]	-1.12365	1.7	0.75	[0,61-0,88]
CD209/DC-SIGN	SEB	fold change induction	10,39 [6,78-16,86]	10,04 [6,90-22,61]	10,63 [6,65-15,41]	0.264266	0.05239	0.48	[0,31-0,65]
CD244	SEB	fold change induction	0,40 [0,32-0,54]	0,43 [0,37-0,59]	0,40 [0,28-0,49]	0.494216	0.4313	0.6	[0,45-0,76]
CD27 / TNFRSF7	SEB	fold change induction	0,49 [0,43-0,63]	0,59 [0,44-0,66]	0,47 [0,42-0,59]	0.231618	0.6926	0.64	[0,49-0,80]
CD274	SEB	fold change induction	35,29 [13,83-54,36]	16,92 [8,70-34,33]	44,20 [21,34-63,38]	-0.975174	1.512	0.73	[0,59-0,87]
CD4	SEB	fold change induction	0,57 [0,44-0,66]	0,60 [0,51-0,82]	0,54 [0,43-0,65]	0.525383	0.7091	0.65	[0,48-0,81]
CD40	SEB	fold change induction	8,01 [5,42-10,57]	7,73 [5,23-9,35]	8,75 [5,58-11,19]	-0.196952	0.3257	0.59	[0,43-0,75]
CD44	SEB	fold change induction	1,97 [1,62-2,25]	1,63 [1,51-1,99]	2,00 [1,84-2,30]	-0.18875	1.052	0.68	[0,52-0,84]
CD45RA	SEB	fold change induction	0,77 [0,68-0,86]	0,77 [0,71-0,91]	0,76 [0,65-0,85]	0.105335	0.3618	0.59	[0,44-0,75]
CD79A	SEB	fold change induction	0,42 [0,35-0,55]	0,46 [0,37-0,60]	0,41 [0,34-0,50]	0.189402	0.4551	0.61	[0,45-0,77]
CD79B	SEB	fold change induction	0,58 [0,46-0,74]	0,60 [0,49-0,76]	0,51 [0,44-0,73]	0.13157	0.3208	0.59	[0,43-0,74]
CD80	SEB	fold change induction	10,60 [7,62-15,40]	9,76 [6,40-15,52]	10,79 [8,08-14,63]	-0.213836	0.1739	0.56	[0,39-0,72]
CD83	SEB	fold change induction	4,64 [3,44-6,15]	4,28 [2,77-5,21]	4,97 [3,88-6,20]	-0.191409	0.5274	0.62	[0,46-0,79]
CDKN1A	SEB	fold change induction	12,22 [8,52-17,43]	9,31 [7,05-12,86]	13,21 [9,94-17,93]	-0.368546	0.8019	0.66	[0,50-0,81]
CEBPB	SEB	fold change induction	1,24 [1,08-1,47]	1,24 [1,11-1,45]	1,26 [1,01-1,47]	-0.0296051	0.06583	0.53	[0,36-0,69]
CSF1	SEB	fold change induction	3,21 [1,85-5,59]	3,60 [1,45-6,04]	3,12 [2,42-5,45]	0.0406691	0.07781	0.47	[0,30-0,65]
CSF2	SEB	fold change induction	18,22 [11,82-32,58]	15,63 [11,54-29,79]	18,99 [11,91-34,57]	-0.245765	0.1112	0.54	[0,38-0,70]
CSF2RB	SEB	fold change induction	3,06 [2,63-3,82]	3,06 [2,38-3,49]	3,13 [2,67-3,87]	-0.138597	0.1739	0.56	[0,39-0,72]
CX3CR1	SEB	fold change induction	0,27 [0,16-0,47]	0,42 [0,26-0,65]	0,24 [0,12-0,40]	0.452763	1.223	0.7	[0,57-0,84]
CXCL10/IP10	SEB	fold change induction	373,72 [181,14-650,42]	271,48 [110,96-441,25]	423,81 [211,14-717,70]	-0.357346	0.5998	0.63	[0,47-0,79]
CXCL11	SEB	fold change induction	14,35 [4,99-41,78]	10,40 [3,16-31,12]	16,16 [5,52-45,99]	-0.172666	0.3208	0.59	[0,42-0,75]
CXCL2/MIP2alpha	SEB	fold change induction	5,26 [2,16-12,24]	3,93 [1,13-10,85]	6,41 [2,61-12,20]	-1.12856	0.4665	0.61	[0,44-0,78]
CXCL9	SEB	fold change induction	409,11 [172,77-707,48]	355,84 [122,22-668,63]	422,83 [176,86-729,19]	-0.172942	0.2033	0.56	[0,40-0,73]
CXCR1	SEB	fold change induction	0,09 [0,06-0,18]	0,09 [0,06-0,23]	0,09 [0,05-0,17]	0.56753	0.3905	0.6	[0,43-0,76]
FCGR2B	SEB	fold change induction	1,16 [0,96-1,42]	1,23 [0,98-1,29]	1,14 [0,97-1,55]	-0.132277	0.08076	0.47	[0,31-0,63]
FCRL5	SEB	fold change induction	1,00 [0,82-1,24]	1,00 [0,90-1,11]	1,00 [0,81-1,26]	0.0156998	0.02096	0.5	[0,33-0,66]
FCRLA	SEB	fold change induction	1,22 [0,82-1,61]	1,10 [0,92-1,73]	1,22 [0,76-1,58]	0.214997	0.09148	0.47	[0,30-0,63]
FOXP3	SEB	fold change induction	5,22 [4,27-7,49]	4,93 [4,10-7,70]	5,29 [4,32-6,46]	-0.0361161	0.04337	0.52	[0,35-0,69]
GBP1	SEB	fold change induction	17,38 [7,11-30,83]	14,68 [3,63-18,64]	19,95 [9,62-35,17]	-0.747339	0.9897	0.68	[0,52-0,83]
GBP5	SEB	fold change induction	4,57 [2,47-9,90]	3,82 [1,92-8,86]	5,46 [3,35-11,73]	-0.465773	0.4929	0.62	[0,46-0,77]
GZMB	SEB	fold change induction	6,09 [4,19-8,41]	5,91 [2,89-7,53]	6,43 [4,80-8,77]	-0.216392	0.3618	0.59	[0,43-0,76]
HAVCR2	SEB	fold change induction	2,70 [1,96-3,32]	2,83 [2,00-3,46]	2,41 [1,92-3,28]	0.165445	0.2256	0.57	[0,40-0,73]
HLA-DMB	SEB	fold change induction	1,18 [0,87-1,75]	1,32 [0,92-1,90]	1,09 [0,84-1,59]	0.15986	0.1475	0.55	[0,38-0,72]
HLA-DPA1	SEB	fold change induction	2,35 [1,58-3,01]	2,67 [1,68-3,54]	2,22 [1,59-2,88]	0.0783921	0.1574	0.55	[0,39-0,72]
HLA-DPB1	SEB	fold change induction	1,41 [1,13-2,07]	1,60 [1,14-2,21]	1,37 [1,14-2,05]	-0.0364886	0.1574	0.55	[0,39-0,72]
HLA-DRA	SEB	fold change induction	2,86 [2,25-3,90]	2,89 [2,30-3,98]	2,85 [2,23-3,74]	-0.113879	0.02963	0.51	[0,34-0,68]
ICAM1	SEB	fold change induction	6,39 [4,66-8,95]	4,86 [3,97-6,79]	7,05 [5,69-9,13]	-0.46312	1.255	0.71	[0,56-0,85]
IDO1	SEB	fold change induction	72,10 [27,12-106,57]	72,10 [26,05-106,57]	73,17 [28,72-101,47]	-0.305467	0.05239	0.52	[0,35-0,69]
IFIH1/MDA5	SEB	fold change induction	2,66 [1,81-3,31]	1,85 [1,46-3,52]	2,80 [2,10-3,30]	-0.273314	0.5371	0.62	[0,45-0,80]
IFIT2	SEB	fold change induction	1,05 [0,70-1,63]	1,06 [0,56-1,81]	1,00 [0,76-1,50]	0.282732	0.09604	0.54	[0,36-0,72]
IFITM1	SEB	fold change induction	1,40 [1,19-1,87]	1,22 [1,11-2,43]	1,46 [1,29-1,85]	0.213962	0.2342	0.57	[0,39-0,76]
IFNG	SEB	fold change induction	333,29 [111,16-671,55]	169,89 [92,89-354,70]	359,19 [139,16-777,92]	-0.22341	0.6607	0.64	[0,49-0,79]
IGHG1	SEB	fold change induction	0,62 [0,52-0,82]	0,63 [0,52-0,93]	0,62 [0,51-0,78]	0.346173	0.1303	0.54	[0,37-0,72]
IL1B	SEB	fold change induction	38,58 [16,48-66,71]	20,94 [5,45-46,07]	42,94 [33,18-67,48]	-0.800982	1.052	0.68	[0,52-0,84]
IL1RN	SEB	fold change induction	22,02 [11,71-50,07]	18,02 [9,29-34,56]	25,17 [15,43-54,47]	-0.300502	0.4573	0.61	[0,45-0,77]
IL27	SEB	fold change induction	9,58 [6,92-11,98]	8,74 [6,28-11,55]	10,01 [7,65-11,86]	-0.0647669	0.1739	0.56	[0,39-0,72]
IL2RA	SEB	fold change induction	22,62 [14,28-42,44]	26,16 [12,34-47,51]	22,25 [14,84-37,25]	0.179259	0.04337	0.52	[0,35-0,69]
IL8	SEB	fold change induction	5,10 [2,71-7,72]	3,66 [1,72-8,27]	5,20 [3,57-7,50]	-0.117249	0.3905	0.6	[0,42-0,77]
IL9	SEB	fold change induction	2,46 [1,70-3,38]	2,44 [1,45-3,35]	2,52 [1,93-3,33]	0.047393	0.2414	0.57	[0,39-0,76]
IRAK2	SEB	fold change induction	11,40 [6,64-18,16]	6,44 [4,65-10,42]	14,42 [10,17-21,60]	-0.970218	2.117	0.78	[0,65-0,92]
IRF4	SEB	fold change induction	3,36 [2,60-5,10]	3,88 [2,63-5,49]	3,26 [2,60-5,00]	0.178354	0.1112	0.54	[0,37-0,71]
IRF5	SEB	fold change induction	1,84 [1,48-2,53]	1,55 [1,41-2,10]	2,06 [1,67-2,54]	-0.166145	0.6926	0.64	[0,48-0,81]
IRF7	SEB	fold change induction	2,71 [2,06-3,42]	2,51 [1,65-3,15]	2,85 [2,34-3,47]	-0.215474	0.4665	0.61	[0,45-0,77]
JAK2	SEB	fold change induction	1,60 [1,34-1,82]	1,61 [1,15-1,84]	1,58 [1,40-1,80]	-0.00128721	0.03381	0.49	[0,32-0,66]
LAG3	SEB	fold change induction	5,86 [4,08-7,10]	5,91 [3,09-6,67]	5,73 [4,59-7,40]	-0.0900446	0.09511	0.47	[0,30-0,63]
LAMP3	SEB	fold change induction	10,16 [6,60-18,61]	8,20 [6,69-20,79]	11,38 [6,65-16,66]	-0.559523	0.1079	0.54	[0,38-0,70]
LIF	SEB	fold change induction	5,26 [2,41-9,32]	2,34 [1,61-6,26]	5,93 [3,02-9,80]	-0.770642	1.138	0.69	[0,53-0,85]
LILRA3	SEB	fold change induction	2,12 [1,56-2,89]	2,03 [1,58-3,30]	2,14 [1,56-2,86]	0.169505	0.02928	0.51	[0,34-0,68]
LILRA5	SEB	fold change induction	0,34 [0,24-0,56]	0,39 [0,25-0,60]	0,34 [0,24-0,51]	0.195001	0.1079	0.54	[0,37-0,71]
LILRB1	SEB	fold change induction	1,64 [1,24-2,52]	1,62 [1,07-2,77]	1,66 [1,25-2,44]	0.0148972	0.02307	0.51	[0,33-0,68]
LILRB4	SEB	fold change induction	3,11 [2,11-4,17]	3,23 [2,17-3,93]	3,11 [2,11-4,46]	0.0708222	0.03614	0.49	[0,32-0,66]
LTA	SEB	fold change induction	15,08 [8,58-22,36]	15,69 [6,39-19,64]	14,23 [9,71-26,19]	0.267647	0.05561	0.48	[0,30-0,65]
MME	SEB	fold change induction	0,03 [0,02-0,09]	0,04 [0,03-0,16]	0,03 [0,02-0,08]	0.649213	0.4665	0.61	[0,45-0,77]
MS4A1 / CD20	SEB	fold change induction	0,79 [0,69-1,02]	0,80 [0,69-1,06]	0,77 [0,70-0,99]	0.0193642	0.08676	0.53	[0,37-0,70]
MX1	SEB	fold change induction	2,37 [1,46-3,35]	2,53 [1,42-3,14]	2,14 [1,59-3,33]	0.0852761	0.01688	0.5	[0,34-0,66]
NFKB1	SEB	fold change induction	2,44 [2,11-2,94]	2,28 [1,96-2,49]	2,58 [2,24-3,04]	-0.204115	0.8647	0.66	[0,51-0,81]
NFKB2	SEB	fold change induction	2,72 [2,11-3,17]	2,44 [1,98-2,98]	2,81 [2,22-3,33]	-0.199641	0.4929	0.62	[0,46-0,77]
NFKBIA	SEB	fold change induction	4,71 [3,20-5,88]	3,97 [2,85-4,93]	4,99 [3,79-6,25]	-0.279865	0.6351	0.64	[0,48-0,79]
NFKBIZ	SEB	fold change induction	2,87 [2,08-3,62]	2,35 [1,84-3,07]	3,10 [2,30-4,18]	-0.329171	0.8246	0.66	[0,51-0,81]
PDCD1LG2	SEB	fold change induction	14,40 [7,64-21,50]	13,09 [5,34-24,36]	15,55 [10,31-19,88]	-0.0152268	0.05828	0.52	[0,34-0,70]
PECAM1	SEB	fold change induction	0,10 [0,07-0,12]	0,12 [0,09-0,18]	0,09 [0,07-0,11]	0.627132	1.665	0.74	[0,59-0,88]
PML	SEB	fold change induction	2,51 [1,71-3,19]	1,73 [1,44-3,28]	2,53 [1,98-3,17]	-0.234751	0.5911	0.63	[0,45-0,81]
POU2AF1	SEB	fold change induction	0,87 [0,71-1,01]	0,93 [0,75-1,11]	0,82 [0,69-0,97]	0.260216	0.3905	0.6	[0,44-0,76]
POU2F2	SEB	fold change induction	0,97 [0,81-1,06]	1,02 [0,83-1,21]	0,96 [0,80-1,03]	0.154843	0.3128	0.59	[0,42-0,75]
PPIB	SEB	fold change induction	1,36 [1,22-1,57]	1,44 [1,31-1,70]	1,34 [1,21-1,54]	0.140303	0.5371	0.62	[0,47-0,78]
PTX3	SEB	fold change induction	0,62 [0,42-0,85]	0,62 [0,45-0,84]	0,63 [0,41-0,87]	0.282195	0.03614	0.49	[0,33-0,65]
RARRES3	SEB	fold change induction	1,65 [1,09-2,43]	1,53 [1,02-2,02]	1,77 [1,15-2,57]	-0.0766875	0.1475	0.55	[0,39-0,71]
RELB	SEB	fold change induction	1,57 [1,29-1,81]	1,70 [1,29-1,88]	1,54 [1,35-1,79]	0.0633962	0.1379	0.55	[0,38-0,71]
RPL19	SEB	fold change induction	0,74 [0,67-0,81]	0,77 [0,73-0,84]	0,70 [0,65-0,79]	0.132452	1.197	0.7	[0,56-0,84]
SERPING1	SEB	fold change induction	11,56 [4,47-22,21]	11,56 [2,78-16,36]	11,90 [5,69-24,18]	-0.69535	0.5371	0.62	[0,47-0,78]
SLAMF1	SEB	fold change induction	2,84 [2,08-3,32]	2,20 [1,87-3,57]	2,88 [2,33-3,32]	-0.0243031	0.2532	0.58	[0,39-0,76]
SLAMF7	SEB	fold change induction	11,89 [6,86-19,49]	7,70 [4,37-12,17]	13,38 [8,33-20,47]	-0.76686	1.321	0.71	[0,57-0,86]
SOCS1	SEB	fold change induction	9,86 [6,89-11,23]	7,93 [6,32-10,65]	10,10 [7,21-11,25]	-0.118275	0.4369	0.61	[0,44-0,77]
SOCS3	SEB	fold change induction	4,31 [3,34-6,50]	3,88 [3,17-4,92]	4,52 [3,43-6,80]	-0.35897	0.4665	0.61	[0,46-0,76]
SPP1	SEB	fold change induction	25,89 [10,49-93,97]	16,27 [6,21-52,92]	43,80 [16,51-126,82]	-1.12488	0.8709	0.66	[0,51-0,82]
SRC	SEB	fold change induction	4,40 [3,53-6,46]	4,25 [3,43-5,27]	5,09 [3,60-6,64]	-0.206931	0.3905	0.6	[0,45-0,75]
STAT1	SEB	fold change induction	4,69 [2,79-8,42]	4,19 [1,93-6,24]	5,21 [2,97-8,88]	-0.484486	0.6926	0.64	[0,49-0,80]
STAT2	SEB	fold change induction	1,96 [1,41-2,53]	1,72 [1,36-2,56]	1,96 [1,43-2,49]	-0.066721	0.1015	0.54	[0,37-0,70]
TAGAP	SEB	fold change induction	3,11 [2,16-4,68]	2,13 [1,84-3,37]	3,34 [2,75-4,78]	-0.401547	1.467	0.73	[0,57-0,88]
TAP1	SEB	fold change induction	3,02 [2,34-3,83]	2,40 [1,68-3,60]	3,09 [2,50-3,92]	-0.256262	0.4986	0.62	[0,45-0,79]
TAP2	SEB	fold change induction	3,02 [2,29-4,24]	2,32 [1,86-3,97]	3,04 [2,64-4,29]	-0.318205	0.7793	0.65	[0,48-0,82]
TBP	SEB	fold change induction	0,82 [0,73-0,89]	0,86 [0,82-0,96]	0,78 [0,69-0,86]	0.193196	1.13	0.69	[0,54-0,84]
TCF7	SEB	fold change induction	0,32 [0,29-0,41]	0,40 [0,31-0,45]	0,30 [0,26-0,36]	0.347788	1.255	0.71	[0,56-0,86]
TLR7	SEB	fold change induction	1,33 [0,91-1,58]	1,46 [0,90-1,68]	1,31 [0,94-1,56]	-0.0463475	0.05828	0.52	[0,35-0,69]
TNFA	SEB	fold change induction	12,25 [10,05-17,98]	10,42 [6,23-15,04]	14,37 [10,72-18,81]	-0.35604	1.058	0.68	[0,53-0,83]
TNFAIP3	SEB	fold change induction	2,13 [1,65-2,71]	1,78 [1,52-2,24]	2,44 [1,87-2,96]	-0.282911	0.9177	0.67	[0,52-0,82]
TNFAIP6	SEB	fold change induction	11,55 [5,23-23,48]	6,96 [3,62-13,27]	15,92 [7,10-27,00]	-0.7948	1.1	0.69	[0,54-0,84]
TNFRSF17/BCMA	SEB	fold change induction	1,00 [0,71-1,17]	1,00 [0,77-1,24]	0,98 [0,70-1,13]	0.199824	0.2256	0.57	[0,40-0,74]
TNFRSF4	SEB	fold change induction	6,86 [4,82-9,98]	6,98 [5,61-10,26]	6,65 [4,47-9,48]	0.378883	0.2033	0.56	[0,40-0,73]
TNFRSF9	SEB	fold change induction	16,40 [11,74-26,09]	16,58 [12,95-27,14]	15,94 [11,52-22,83]	0.198559	0.1379	0.55	[0,38-0,71]
TNFSF10	SEB	fold change induction	2,02 [1,30-2,84]	1,89 [1,18-2,87]	2,10 [1,43-2,82]	0.0154271	0.1047	0.54	[0,37-0,71]
TNFSF13B	SEB	fold change induction	2,69 [1,62-3,92]	2,69 [1,62-4,09]	2,72 [1,62-3,79]	0.0517789	0.0189	0.5	[0,33-0,67]
TNFSF15	SEB	fold change induction	7,95 [4,25-18,08]	3,55 [1,98-25,83]	9,16 [5,83-17,61]	-0.808011	0.8651	0.66	[0,48-0,84]
TRAF1	SEB	fold change induction	2,99 [2,38-4,05]	2,45 [1,99-3,03]	3,41 [2,70-4,25]	-0.383433	1.255	0.71	[0,56-0,86]
XCL1	SEB	fold change induction	0,67 [0,51-0,97]	0,73 [0,51-0,93]	0,66 [0,51-0,96]	-0.255173	0.03614	0.49	[0,32-0,65]
ZAP70	SEB	fold change induction	0,63 [0,52-0,77]	0,68 [0,55-0,90]	0,62 [0,51-0,73]	0.306108	0.5042	0.62	[0,45-0,79]
ADGRE3	LPS	fold change induction	0,29 [0,23-0,45]	0,42 [0,23-0,50]	0,28 [0,23-0,36]	0.235095	0.4313	0.6	[0,44-0,76]
B2M	LPS	fold change induction	1,17 [1,07-1,31]	1,09 [0,96-1,23]	1,25 [1,10-1,32]	-0.159338	1.002	0.68	[0,52-0,83]
BANK1	LPS	fold change induction	1,19 [1,02-1,36]	1,26 [1,19-1,40]	1,12 [0,95-1,27]	0.195269	1.088	0.69	[0,54-0,83]
BATF	LPS	fold change induction	4,41 [2,56-5,71]	2,44 [2,05-4,48]	5,00 [3,79-6,36]	-0.50318	1.467	0.73	[0,57-0,88]
BATF3	LPS	fold change induction	7,02 [3,99-10,48]	4,98 [3,04-8,24]	8,24 [4,74-11,10]	-0.539024	1.1	0.69	[0,53-0,84]
BCL2	LPS	fold change induction	1,06 [0,89-1,39]	1,06 [0,92-1,45]	1,10 [0,87-1,37]	0.000621648	0.05239	0.48	[0,33-0,64]
BST2	LPS	fold change induction	1,29 [1,12-1,67]	1,24 [1,05-1,41]	1,37 [1,14-1,71]	-0.212768	0.5499	0.63	[0,48-0,77]
C1QB	LPS	fold change induction	1,37 [0,68-3,00]	1,37 [0,70-3,46]	1,26 [0,65-2,58]	-0.139412	0.09511	0.53	[0,38-0,69]
C3	LPS	fold change induction	23,10 [11,02-55,15]	20,96 [10,36-39,20]	32,88 [12,73-57,20]	-0.497536	0.3905	0.6	[0,44-0,75]
CCL23	LPS	fold change induction	7,55 [4,12-12,10]	7,55 [3,48-10,58]	7,88 [4,30-16,06]	-0.327685	0.2033	0.56	[0,41-0,72]
CCL3	LPS	fold change induction	42,51 [27,83-67,54]	23,21 [11,69-35,11]	54,48 [38,65-87,98]	1.852	-1.0634	0.82	[0,70-0,95]
CCL4	LPS	fold change induction	19,20 [9,01-29,61]	6,86 [5,46-13,23]	24,10 [17,59-31,12]	-0.626868	2.273	0.83	[0,69-0,96]
CCR1/ RANTES R	LPS	fold change induction	2,31 [1,64-3,02]	1,88 [1,50-2,65]	2,38 [1,83-3,23]	-0.238204	0.4665	0.61	[0,45-0,77]
CCR5	LPS	fold change induction	1,30 [1,06-1,65]	1,23 [1,08-1,65]	1,33 [1,05-1,65]	-0.133949	0.05239	0.52	[0,36-0,68]
CCR7	LPS	fold change induction	2,51 [1,84-3,29]	2,52 [1,98-3,19]	2,50 [1,85-3,27]	0.0954193	0.0189	0.5	[0,34-0,67]
CCRL2	LPS	fold change induction	11,66 [8,74-22,21]	9,31 [6,49-10,71]	15,84 [9,97-25,98]	-1.1511	1.7	0.74	[0,61-0,88]
CD209/DC-SIGN	LPS	fold change induction	0,82 [0,52-1,09]	0,77 [0,52-1,00]	0,82 [0,55-1,27]	-0.165191	0.1303	0.54	[0,38-0,70]
CD244	LPS	fold change induction	0,55 [0,41-0,78]	0,63 [0,31-0,85]	0,54 [0,44-0,74]	0.772953	0.02928	0.49	[0,31-0,68]
CD27 / TNFRSF7	LPS	fold change induction	0,68 [0,62-0,75]	0,75 [0,69-0,82]	0,66 [0,62-0,72]	0.242536	1.41	0.72	[0,56-0,88]
CD274	LPS	fold change induction	19,67 [10,03-37,04]	10,43 [6,64-12,75]	30,96 [18,38-40,47]	-1.35057	2.12	0.79	[0,66-0,93]
CD4	LPS	fold change induction	0,44 [0,29-0,57]	0,48 [0,40-0,66]	0,41 [0,27-0,49]	0.337602	0.8361	0.66	[0,51-0,81]
CD40	LPS	fold change induction	2,77 [2,15-3,42]	2,47 [1,85-3,00]	3,02 [2,22-3,93]	-0.40895	0.8132	0.66	[0,51-0,81]
CD44	LPS	fold change induction	2,79 [2,40-3,55]	2,49 [2,23-2,75]	2,98 [2,65-3,88]	-0.234475	1.311	0.71	[0,57-0,86]
CD45RA	LPS	fold change induction	1,12 [1,00-1,25]	1,13 [1,04-1,28]	1,11 [1,00-1,22]	0.0284315	0.1415	0.55	[0,39-0,71]
CD79A	LPS	fold change induction	1,03 [0,91-1,15]	1,06 [0,94-1,26]	1,01 [0,90-1,12]	0.117255	0.3049	0.58	[0,42-0,75]
CD79B	LPS	fold change induction	0,89 [0,74-1,07]	0,92 [0,80-1,14]	0,87 [0,71-1,01]	0.256598	0.4986	0.62	[0,46-0,78]
CD80	LPS	fold change induction	15,91 [8,61-25,61]	12,29 [6,79-19,40]	17,65 [11,14-27,33]	-0.275626	0.5401	0.63	[0,46-0,79]
CD83	LPS	fold change induction	3,68 [2,88-4,95]	2,96 [2,24-3,95]	4,05 [2,98-5,03]	-0.220067	0.8647	0.66	[0,49-0,83]
CDKN1A	LPS	fold change induction	5,93 [4,71-8,06]	4,71 [2,86-6,60]	6,46 [4,85-8,60]	-0.461522	1.162	0.7	[0,55-0,84]
CEBPB	LPS	fold change induction	2,25 [1,90-3,24]	2,12 [1,85-2,99]	2,32 [1,97-3,37]	-0.109565	0.1675	0.56	[0,39-0,72]
CSF1	LPS	fold change induction	0,60 [0,35-0,86]	0,51 [0,33-1,35]	0,60 [0,38-0,74]	0.611521	0.1739	0.44	[0,26-0,62]
CSF2	LPS	fold change induction	1,82 [1,29-2,59]	1,56 [1,00-3,72]	1,93 [1,38-2,49]	0.164785	0.1739	0.56	[0,37-0,74]
CSF2RB	LPS	fold change induction	2,96 [2,62-3,77]	2,75 [2,03-2,96]	3,29 [2,72-4,07]	-0.380979	1.7	0.74	[0,62-0,87]
CX3CR1	LPS	fold change induction	0,30 [0,21-0,47]	0,33 [0,24-0,46]	0,29 [0,19-0,47]	-0.475386	0.2047	0.57	[0,41-0,72]
CXCL10/IP10	LPS	fold change induction	10,79 [1,62-25,52]	2,74 [1,13-8,43]	15,19 [3,49-35,39]	-2.04238	1.815	0.76	[0,63-0,88]
CXCL11	LPS	fold change induction	1,49 [1,00-3,17]	1,24 [0,95-2,39]	1,77 [1,00-3,55]	-0.506795	0.3905	0.6	[0,44-0,75]
CXCL2/MIP2alpha	LPS	fold change induction	25,76 [14,89-41,86]	17,68 [11,24-51,33]	26,33 [15,84-41,56]	-0.0593124	0.2047	0.57	[0,39-0,74]
CXCL9	LPS	fold change induction	1,78 [1,00-2,71]	1,00 [1,00-1,48]	2,08 [1,47-2,98]	-1.26246	2.12	0.78	[0,67-0,90]
CXCR1	LPS	fold change induction	0,19 [0,12-0,32]	0,28 [0,13-0,56]	0,17 [0,12-0,29]	0.604346	0.574	0.63	[0,46-0,80]
FCGR2B	LPS	fold change induction	1,02 [0,86-1,25]	0,99 [0,86-1,25]	1,04 [0,84-1,25]	-0.0189453	0.02928	0.51	[0,34-0,67]
FCRL5	LPS	fold change induction	1,18 [1,00-1,61]	1,10 [1,00-1,66]	1,25 [1,04-1,59]	0.173816	0.1832	0.56	[0,39-0,73]
FCRLA	LPS	fold change induction	2,04 [1,69-2,53]	2,19 [1,69-3,33]	2,00 [1,69-2,46]	0.842661	0.2414	0.57	[0,39-0,75]
FOXP3	LPS	fold change induction	1,87 [1,20-2,34]	1,24 [1,00-2,54]	1,96 [1,62-2,29]	-0.135935	0.5371	0.62	[0,45-0,80]
GBP1	LPS	fold change induction	4,30 [1,42-8,53]	1,50 [0,88-3,69]	5,38 [2,69-9,02]	-1.38836	1.938	0.77	[0,63-0,90]
GBP5	LPS	fold change induction	1,56 [0,87-2,56]	0,85 [0,63-1,44]	1,69 [1,19-3,29]	-0.981764	1.704	0.75	[0,61-0,89]
GZMB	LPS	fold change induction	1,46 [1,14-1,98]	1,44 [1,11-1,91]	1,46 [1,16-2,03]	-0.0254664	0.03614	0.51	[0,35-0,68]
HAVCR2	LPS	fold change induction	2,01 [1,46-2,66]	2,15 [1,65-2,71]	1,97 [1,39-2,61]	0.10323	0.1574	0.55	[0,39-0,71]
HLA-DMB	LPS	fold change induction	0,45 [0,32-0,58]	0,51 [0,42-0,67]	0,42 [0,31-0,51]	0.410666	1.082	0.68	[0,53-0,84]
HLA-DPA1	LPS	fold change induction	0,58 [0,45-0,74]	0,65 [0,55-0,78]	0,50 [0,37-0,67]	0.303771	1.162	0.7	[0,56-0,84]
HLA-DPB1	LPS	fold change induction	0,57 [0,43-0,70]	0,64 [0,60-0,71]	0,51 [0,40-0,70]	0.339132	1.7	0.74	[0,62-0,87]
HLA-DRA	LPS	fold change induction	0,83 [0,64-1,21]	0,83 [0,67-1,09]	0,89 [0,63-1,27]	-0.138823	0.07781	0.53	[0,38-0,68]
ICAM1	LPS	fold change induction	4,96 [3,75-6,48]	3,65 [2,83-4,93]	5,17 [4,49-6,88]	-0.453331	1.7	0.74	[0,59-0,89]
IDO1	LPS	fold change induction	23,07 [13,62-46,13]	15,40 [9,48-33,39]	30,42 [17,77-48,31]	-0.772812	1.082	0.68	[0,52-0,85]
IFIH1/MDA5	LPS	fold change induction	2,62 [1,82-3,40]	1,79 [1,49-2,56]	2,75 [2,30-3,65]	-0.503142	1.815	0.76	[0,61-0,90]
IFIT2	LPS	fold change induction	2,07 [1,45-2,73]	1,81 [1,07-2,12]	2,38 [1,59-3,24]	-0.589951	1.15	0.69	[0,55-0,84]
IFITM1	LPS	fold change induction	2,58 [2,23-3,75]	2,28 [2,10-2,60]	2,89 [2,37-3,80]	-0.270754	0.9177	0.67	[0,51-0,82]
IFNG	LPS	fold change induction	2,58 [1,53-6,39]	2,40 [0,99-4,04]	2,68 [1,69-7,61]	-1.33496	0.5911	0.63	[0,47-0,79]
IGHG1	LPS	fold change induction	0,90 [0,77-1,13]	0,93 [0,86-1,05]	0,88 [0,76-1,14]	0.26634	0.1015	0.54	[0,38-0,69]
IL1B	LPS	fold change induction	96,30 [44,22-180,70]	47,12 [21,54-206,95]	113,58 [60,35-178,23]	-0.341829	0.7681	0.65	[0,48-0,83]
IL1RN	LPS	fold change induction	21,01 [11,71-51,36]	12,88 [9,80-25,35]	23,46 [16,00-57,78]	-0.804764	0.7793	0.65	[0,51-0,80]
IL27	LPS	fold change induction	2,23 [1,56-3,38]	1,84 [1,00-2,62]	2,67 [1,84-3,77]	-0.651442	1.1	0.69	[0,54-0,83]
IL2RA	LPS	fold change induction	18,23 [11,40-23,88]	18,23 [11,41-22,15]	17,78 [11,29-23,98]	-0.0313021	0.02522	0.49	[0,33-0,66]
IL8	LPS	fold change induction	7,83 [6,09-12,06]	8,17 [5,52-12,16]	7,64 [6,16-11,97]	0.129298	0.02096	0.5	[0,33-0,68]
IL9	LPS	fold change induction	1,17 [1,00-1,52]	1,10 [1,00-1,90]	1,21 [1,00-1,46]	0.25528	0.1047	0.46	[0,29-0,64]
IRAK2	LPS	fold change induction	20,77 [12,61-32,01]	12,28 [9,07-15,91]	25,71 [16,76-34,34]	-0.919906	2.12	0.79	[0,66-0,92]
IRF4	LPS	fold change induction	1,48 [1,34-1,74]	1,51 [1,24-1,80]	1,46 [1,38-1,69]	0.0676923	0.02307	0.49	[0,31-0,68]
IRF5	LPS	fold change induction	1,25 [0,92-1,67]	0,93 [0,78-1,25]	1,36 [1,05-1,78]	-0.46934	1.7	0.74	[0,60-0,88]
IRF7	LPS	fold change induction	3,42 [2,40-4,33]	2,59 [1,92-3,47]	3,85 [2,79-4,79]	-0.508197	1.255	0.71	[0,57-0,84]
JAK2	LPS	fold change induction	1,01 [0,84-1,18]	0,99 [0,70-1,06]	1,03 [0,87-1,28]	-0.219852	0.574	0.63	[0,48-0,78]
LAG3	LPS	fold change induction	2,73 [2,08-3,63]	2,71 [2,14-3,62]	2,74 [2,07-3,62]	-0.0123698	0.03381	0.51	[0,34-0,68]
LAMP3	LPS	fold change induction	8,83 [6,76-14,34]	8,83 [6,44-12,07]	9,00 [7,32-15,75]	-0.257042	0.1965	0.56	[0,40-0,72]
LIF	LPS	fold change induction	3,02 [1,72-5,71]	2,17 [1,24-4,37]	3,20 [2,03-6,46]	-0.526713	0.6819	0.64	[0,49-0,80]
LILRA3	LPS	fold change induction	10,41 [5,97-13,23]	11,74 [6,91-13,23]	8,99 [5,87-13,11]	0.0826168	0.1739	0.56	[0,39-0,72]
LILRA5	LPS	fold change induction	0,67 [0,58-0,91]	0,73 [0,61-0,93]	0,66 [0,53-0,86]	0.209589	0.2256	0.57	[0,40-0,74]
LILRB1	LPS	fold change induction	2,89 [1,43-5,08]	1,89 [1,41-5,57]	3,08 [1,58-4,93]	-0.114412	0.08374	0.53	[0,37-0,69]
LILRB4	LPS	fold change induction	2,58 [1,75-4,63]	2,56 [1,84-4,68]	2,60 [1,68-4,52]	-0.148263	0.05239	0.52	[0,36-0,68]
LTA	LPS	fold change induction	1,11 [0,88-1,40]	1,23 [0,84-1,70]	1,07 [0,90-1,36]	0.429214	0.1303	0.54	[0,37-0,72]
MME	LPS	fold change induction	0,10 [0,06-0,20]	0,11 [0,07-0,22]	0,08 [0,06-0,19]	0.263318	0.2971	0.58	[0,43-0,74]
MS4A1 / CD20	LPS	fold change induction	1,11 [0,93-1,24]	1,18 [1,05-1,27]	1,08 [0,89-1,23]	0.143131	0.61	0.63	[0,49-0,78]
MX1	LPS	fold change induction	4,66 [3,32-6,73]	4,35 [2,59-4,86]	5,00 [3,52-8,09]	-0.516727	0.6607	0.64	[0,49-0,79]
NFKB1	LPS	fold change induction	2,76 [2,27-3,55]	2,30 [1,98-2,57]	2,96 [2,60-3,73]	-0.394884	1.964	0.77	[0,64-0,91]
NFKB2	LPS	fold change induction	4,62 [3,88-5,87]	3,73 [2,94-4,41]	5,19 [4,22-6,30]	-0.434795	2.12	0.79	[0,65-0,92]
NFKBIA	LPS	fold change induction	8,19 [6,18-11,09]	6,46 [4,87-8,39]	9,24 [7,26-12,09]	-0.492874	1.7	0.74	[0,60-0,88]
NFKBIZ	LPS	fold change induction	5,61 [4,12-6,87]	4,27 [3,63-5,44]	6,19 [5,02-7,90]	-0.474045	1.911	0.77	[0,63-0,90]
PDCD1LG2	LPS	fold change induction	9,76 [5,54-18,41]	7,01 [3,97-13,29]	12,09 [7,55-18,55]	-0.569879	0.9594	0.67	[0,51-0,83]
PECAM1	LPS	fold change induction	0,31 [0,20-0,45]	0,44 [0,26-0,58]	0,28 [0,17-0,35]	0.564592	1.255	0.71	[0,55-0,86]
PML	LPS	fold change induction	1,48 [0,97-2,16]	1,06 [0,76-1,49]	1,78 [1,16-2,39]	-0.538845	1.4	0.72	[0,58-0,86]
POU2AF1	LPS	fold change induction	1,07 [0,94-1,25]	1,07 [1,00-1,24]	1,07 [0,85-1,25]	0.29191	0.2606	0.58	[0,43-0,73]
POU2F2	LPS	fold change induction	2,68 [2,05-3,53]	2,40 [2,00-3,13]	2,94 [2,05-3,56]	-0.0728357	0.2186	0.57	[0,41-0,73]
PPIB	LPS	fold change induction	1,03 [0,89-1,14]	1,00 [0,91-1,15]	1,03 [0,89-1,13]	0.0652466	0.08374	0.47	[0,31-0,63]
PTX3	LPS	fold change induction	2,03 [1,20-3,03]	1,90 [0,86-4,28]	2,04 [1,64-2,82]	-0.050437	0.1832	0.56	[0,38-0,75]
RARRES3	LPS	fold change induction	1,26 [1,01-1,59]	1,26 [1,00-1,58]	1,29 [1,02-1,57]	0.0545799	0.03614	0.49	[0,32-0,65]
RELB	LPS	fold change induction	2,15 [1,81-2,49]	1,92 [1,70-2,38]	2,20 [1,89-2,51]	-0.128037	0.4665	0.61	[0,44-0,78]
RPL19	LPS	fold change induction	0,68 [0,61-0,73]	0,72 [0,68-0,77]	0,65 [0,59-0,71]	0.175682	1.532	0.73	[0,60-0,86]
SERPING1	LPS	fold change induction	2,57 [1,21-5,94]	1,14 [0,73-2,43]	4,00 [2,00-7,12]	-1.64724	1.911	0.76	[0,63-0,89]
SLAMF1	LPS	fold change induction	2,42 [1,69-3,08]	2,42 [1,56-3,08]	2,44 [1,79-3,12]	-0.0714897	0.09511	0.53	[0,37-0,70]
SLAMF7	LPS	fold change induction	15,85 [9,01-29,69]	8,79 [5,57-13,82]	19,71 [14,40-31,92]	-0.859869	2.12	0.8	[0,67-0,94]
SOCS1	LPS	fold change induction	3,11 [2,16-4,20]	2,95 [1,75-3,64]	3,13 [2,45-4,40]	-0.264993	0.3307	0.59	[0,43-0,75]
SOCS3	LPS	fold change induction	6,67 [5,00-8,33]	5,93 [3,40-7,57]	6,74 [5,85-8,55]	-0.148405	0.4551	0.61	[0,44-0,77]
SPP1	LPS	fold change induction	7,99 [2,62-24,98]	8,14 [2,34-20,79]	7,02 [3,00-31,11]	-1.38489	0.08076	0.47	[0,32-0,63]
SRC	LPS	fold change induction	7,08 [5,02-8,76]	5,47 [3,77-7,53]	7,98 [5,92-9,35]	-0.366422	1.221	0.7	[0,54-0,86]
STAT1	LPS	fold change induction	1,86 [1,10-3,17]	0,98 [0,75-1,81]	2,24 [1,47-3,60]	-0.980403	1.987	0.78	[0,64-0,91]
STAT2	LPS	fold change induction	1,78 [1,13-2,12]	1,38 [0,97-1,82]	1,95 [1,33-2,36]	-0.456713	1.221	0.7	[0,56-0,84]
TAGAP	LPS	fold change induction	2,04 [1,31-2,82]	1,24 [1,08-1,89]	2,23 [1,76-2,93]	-0.73327	2.12	0.8	[0,67-0,93]
TAP1	LPS	fold change induction	1,89 [1,52-2,49]	1,56 [0,97-1,79]	2,12 [1,80-2,67]	-0.604457	1.987	0.77	[0,64-0,91]
TAP2	LPS	fold change induction	1,66 [1,16-2,28]	1,27 [0,95-1,61]	1,80 [1,43-2,41]	-0.578694	1.522	0.73	[0,59-0,87]
TBP	LPS	fold change induction	0,84 [0,76-0,97]	0,90 [0,82-0,98]	0,83 [0,74-0,95]	0.169603	0.446	0.61	[0,46-0,76]
TCF7	LPS	fold change induction	0,65 [0,58-0,73]	0,69 [0,62-0,81]	0,63 [0,57-0,72]	0.180515	0.8651	0.66	[0,51-0,82]
TLR7	LPS	fold change induction	1,00 [0,73-1,20]	1,00 [0,68-1,07]	1,00 [0,75-1,22]	-0.0468705	0.1228	0.46	[0,29-0,62]
TNFA	LPS	fold change induction	4,53 [3,09-5,64]	2,97 [2,04-4,10]	4,93 [3,83-6,23]	-0.645911	2.12	0.79	[0,66-0,91]
TNFAIP3	LPS	fold change induction	4,45 [3,43-6,47]	3,44 [2,85-5,19]	5,32 [4,07-6,61]	-0.376502	1.058	0.68	[0,53-0,84]
TNFAIP6	LPS	fold change induction	20,97 [10,85-40,28]	10,66 [7,44-21,88]	32,10 [14,26-47,24]	-1.08973	1.815	0.76	[0,62-0,89]
TNFRSF17/BCMA	LPS	fold change induction	1,07 [0,90-1,28]	1,00 [0,94-1,19]	1,14 [0,89-1,31]	-0.250107	0.2414	0.57	[0,42-0,73]
TNFRSF4	LPS	fold change induction	2,04 [1,22-2,62]	2,56 [1,00-3,43]	2,01 [1,43-2,45]	0.205726	0.2256	0.57	[0,38-0,76]
TNFRSF9	LPS	fold change induction	3,87 [3,13-4,91]	3,34 [2,14-3,72]	4,40 [3,20-4,97]	-0.23067	1.186	0.7	[0,54-0,86]
TNFSF10	LPS	fold change induction	1,26 [0,94-2,08]	1,00 [0,88-1,40]	1,52 [1,07-2,44]	-0.647631	1.13	0.69	[0,55-0,83]
TNFSF13B	LPS	fold change induction	1,28 [0,98-1,97]	1,19 [0,83-1,40]	1,56 [1,01-2,34]	-0.603836	0.8647	0.66	[0,52-0,81]
TNFSF15	LPS	fold change induction	12,08 [5,93-18,27]	12,08 [3,62-17,71]	12,90 [7,00-18,58]	-0.165424	0.4665	0.61	[0,43-0,79]
TRAF1	LPS	fold change induction	4,98 [3,71-7,52]	3,97 [3,38-5,20]	5,73 [4,31-8,01]	-0.442952	1.197	0.7	[0,56-0,84]
XCL1	LPS	fold change induction	0,66 [0,50-0,82]	0,63 [0,48-0,83]	0,67 [0,53-0,82]	-0.690775	0.08676	0.53	[0,37-0,69]
ZAP70	LPS	fold change induction	0,75 [0,64-0,85]	0,81 [0,75-0,89]	0,70 [0,61-0,81]	0.187235	1.13	0.69	[0,55-0,83]
ADGRE3	/	normalized gene count	3677,21 [2126,89-5020,87]	3140,94 [1709,48-4722,00]	4621,55 [3516,66-6967,38]	-0.273549	0.202	0.6	[0,44-0,77]
B2M	/	normalized gene count	334767,50 [258497,22-384103,31]	321572,66 [263391,09-365928,75]	333470,22 [262850,15-366732,86]	-0.0153068	0	0.5	[0,34-0,65]
BANK1	/	normalized gene count	1044,28 [613,76-1886,98]	767,51 [421,83-1927,43]	985,43 [702,21-1710,36]	-0.221782	0.202	0.6	[0,42-0,77]
BATF	/	normalized gene count	586,81 [435,74-790,16]	619,82 [524,27-834,38]	595,40 [488,91-796,30]	0.293346	0.202	0.64	[0,49-0,79]
BATF3	/	normalized gene count	133,43 [111,18-170,20]	126,04 [101,61-160,70]	151,48 [109,99-189,27]	-0.201957	0.202	0.62	[0,46-0,78]
BCL2	/	normalized gene count	649,93 [500,82-866,16]	593,66 [440,07-811,06]	751,40 [581,65-863,56]	-0.263177	0.202	0.63	[0,46-0,79]
BST2	/	normalized gene count	3102,49 [2484,77-4060,29]	3102,49 [2476,37-3657,31]	3826,30 [3142,21-4295,91]	-0.0227288	0.02165	0.52	[0,36-0,68]
C1QB	/	normalized gene count	162,74 [86,58-226,44]	176,23 [110,26-225,62]	181,40 [126,47-254,09]	0.178075	0.1766	0.59	[0,43-0,74]
C3	/	normalized gene count	30,00 [30,00-41,12]	30,00 [30,00-41,87]	30,86 [30,00-56,95]	0.0510284	0.1226	0.55	[0,41-0,69]
CCL23	/	normalized gene count	107,39 [38,50-283,10]	79,74 [30,00-177,72]	79,55 [45,78-239,18]	-0.347476	0.1766	0.58	[0,42-0,75]
CCL3	/	normalized gene count	78,22 [53,46-120,85]	81,54 [65,01-120,85]	99,84 [72,45-131,36]	0.265895	0.1226	0.56	[0,40-0,72]
CCL4	/	normalized gene count	1655,25 [1173,82-2335,93]	2289,71 [1339,40-3159,79]	1480,45 [1196,39-2115,07]	0.514967	0.2762	0.66	[0,49-0,83]
CCR1/ RANTES R	/	normalized gene count	407,67 [302,95-483,55]	347,71 [273,09-498,74]	446,15 [335,53-505,86]	-0.0908735	0.202	0.6	[0,43-0,77]
CCR5	/	normalized gene count	518,33 [373,37-609,03]	563,85 [453,75-677,96]	518,26 [378,18-610,06]	0.300513	0.202	0.62	[0,46-0,77]
CCR7	/	normalized gene count	210,21 [135,79-318,07]	188,13 [104,34-268,26]	210,21 [154,78-289,91]	-0.366327	0.202	0.63	[0,47-0,79]
CCRL2	/	normalized gene count	181,12 [146,59-214,49]	199,55 [160,22-231,73]	190,98 [180,42-221,24]	0.144441	0.202	0.62	[0,46-0,78]
CD209/DC-SIGN	/	normalized gene count	30,00 [30,00-38,81]	30,00 [30,00-30,23]	36,79 [30,12-43,28]	0.0327217	0.202	0.61	[0,47-0,76]
CD244	/	normalized gene count	155,47 [76,44-220,05]	166,85 [81,16-201,97]	223,07 [183,79-240,37]	0.0114611	0	0.51	[0,35-0,67]
CD27 / TNFRSF7	/	normalized gene count	908,19 [685,69-1102,35]	891,55 [592,02-1002,09]	905,05 [798,97-1012,40]	-0.23037	0.202	0.6	[0,44-0,76]
CD274	/	normalized gene count	76,32 [52,68-118,62]	91,89 [61,39-140,13]	72,00 [48,66-97,50]	0.0432612	0.202	0.6	[0,44-0,76]
CD4	/	normalized gene count	2070,17 [1503,44-2645,88]	1834,15 [1178,14-2701,92]	2620,59 [2169,00-3025,28]	-0.216518	0.202	0.62	[0,45-0,79]
CD40	/	normalized gene count	46,93 [30,00-75,56]	38,26 [30,00-71,71]	39,99 [31,98-58,04]	-0.0281591	0.08639	0.54	[0,38-0,70]
CD44	/	normalized gene count	3010,91 [1567,15-3905,14]	2731,97 [1609,72-3737,21]	3926,47 [3401,39-4170,65]	-0.0697907	0.08639	0.54	[0,37-0,71]
CD45RA	/	normalized gene count	32649,45 [26855,53-36408,86]	30738,05 [27830,24-35422,09]	36044,46 [32872,50-39030,97]	0.02387	0	0.49	[0,34-0,65]
CD79A	/	normalized gene count	3308,93 [1638,32-6079,17]	2552,73 [1052,09-5796,52]	2838,60 [1701,62-4662,96]	-0.25537	0.1766	0.59	[0,41-0,76]
CD79B	/	normalized gene count	995,34 [645,54-1790,96]	866,52 [436,10-1871,78]	1066,80 [840,47-1644,47]	-0.168113	0.1766	0.58	[0,40-0,76]
CD80	/	normalized gene count	56,21 [38,11-76,63]	54,68 [41,94-75,71]	53,54 [42,74-70,24]	0.0453911	0	0.5	[0,34-0,66]
CD83	/	normalized gene count	244,21 [180,60-376,49]	247,62 [178,09-389,24]	231,92 [189,07-313,78]	-0.0470167	0.0002848	0.49	[0,32-0,65]
CDKN1A	/	normalized gene count	565,67 [415,26-782,56]	537,95 [382,00-727,00]	590,88 [459,19-858,84]	0.0122432	0.1169	0.56	[0,39-0,72]
CEBPB	/	normalized gene count	8094,92 [6706,62-10268,71]	6987,77 [6020,52-9893,62]	10147,98 [9001,53-11628,06]	-0.174513	0.202	0.61	[0,45-0,78]
CSF1	/	normalized gene count	116,19 [84,18-160,01]	110,68 [90,16-183,33]	109,06 [72,89-148,15]	-0.0353936	0.02415	0.48	[0,32-0,64]
CSF2	/	normalized gene count	30,00 [30,00-37,35]	30,00 [30,00-36,01]	30,00 [30,00-35,66]	-0.11286	0.05738	0.47	[0,33-0,61]
CSF2RB	/	normalized gene count	3950,09 [2590,82-5070,59]	3550,70 [2254,13-4810,81]	5062,39 [3330,85-7091,34]	-0.310781	0.202	0.61	[0,45-0,77]
CX3CR1	/	normalized gene count	2545,18 [1586,42-3694,95]	3059,63 [1778,84-4494,47]	2545,18 [1607,83-3772,65]	0.426711	0.202	0.6	[0,42-0,77]
CXCL10/IP10	/	normalized gene count	124,55 [79,82-198,77]	136,60 [93,66-211,54]	110,11 [78,13-181,80]	-0.00811036	0.05738	0.53	[0,37-0,70]
CXCL11	/	normalized gene count	57,45 [47,98-77,48]	65,62 [49,13-89,77]	48,12 [39,94-53,29]	0.459005	0.1628	0.57	[0,41-0,74]
CXCL2/MIP2alpha	/	normalized gene count	33,76 [30,00-51,92]	35,12 [30,00-49,38]	34,40 [30,00-52,99]	-0.0600133	0	0.5	[0,35-0,65]
CXCL9	/	normalized gene count	30,00 [30,00-45,72]	30,00 [30,00-54,09]	32,48 [30,00-44,47]	0.124639	0.07266	0.53	[0,38-0,69]
CXCR1	/	normalized gene count	5734,24 [3879,58-8981,08]	4483,40 [3866,29-8059,71]	6024,16 [4068,50-10976,14]	-0.304578	0.202	0.59	[0,43-0,76]
FCGR2B	/	normalized gene count	25228,84 [19935,63-34088,79]	21289,09 [18915,53-34802,81]	31825,22 [23027,88-38723,53]	-0.137342	0.202	0.6	[0,43-0,77]
FCRL5	/	normalized gene count	340,35 [198,79-538,89]	239,06 [136,74-599,51]	259,13 [174,62-433,67]	-0.270282	0.1766	0.58	[0,41-0,75]
FCRLA	/	normalized gene count	770,16 [415,42-1320,03]	643,04 [335,47-1228,78]	665,30 [456,24-1023,58]	-0.135667	0.1584	0.57	[0,40-0,74]
FOXP3	/	normalized gene count	93,02 [64,12-127,12]	83,97 [56,52-130,19]	86,53 [69,78-129,07]	-0.0727873	0.09606	0.55	[0,37-0,73]
GBP1	/	normalized gene count	3641,35 [2280,70-4954,53]	4304,36 [3151,21-5934,55]	3641,35 [2207,38-3944,52]	0.373816	0.202	0.63	[0,47-0,78]
GBP5	/	normalized gene count	14674,31 [8438,24-20473,89]	18136,11 [12269,85-22978,50]	14075,88 [7192,51-17035,92]	0.387119	0.202	0.64	[0,49-0,80]
GZMB	/	normalized gene count	4738,52 [2970,74-6641,17]	6887,13 [3648,07-8825,04]	3611,80 [2642,56-5078,21]	0.536031	0.2762	0.66	[0,48-0,84]
HAVCR2	/	normalized gene count	652,46 [553,03-799,18]	767,02 [585,14-844,03]	706,69 [578,06-801,34]	0.186874	0.1766	0.58	[0,42-0,75]
HLA-DMB	/	normalized gene count	2212,93 [1657,81-2751,98]	1931,64 [1592,79-2716,68]	2535,98 [2129,91-2901,90]	-0.117623	0.1584	0.57	[0,40-0,74]
HLA-DPA1	/	normalized gene count	13783,22 [10575,34-17247,54]	13492,82 [10515,63-17643,72]	12513,66 [10575,34-14274,22]	-0.0178787	0	0.5	[0,33-0,67]
HLA-DPB1	/	normalized gene count	9778,75 [7667,09-10997,94]	9368,13 [7211,26-12224,80]	8602,00 [7925,76-10676,91]	0.0323222	0	0.5	[0,34-0,67]
HLA-DRA	/	normalized gene count	36466,73 [29485,42-44278,90]	35753,93 [26278,82-42886,74]	33913,76 [29788,40-40040,50]	-0.0586504	0.08639	0.54	[0,37-0,71]
ICAM1	/	normalized gene count	1237,87 [980,87-1526,07]	1142,92 [1028,34-1380,51]	1397,04 [1232,32-1557,65]	-0.0337128	0.03559	0.53	[0,37-0,69]
IDO1	/	normalized gene count	360,47 [148,81-577,31]	397,67 [153,63-531,77]	280,20 [135,44-590,38]	-0.208238	0.02415	0.48	[0,32-0,64]
IFIH1/MDA5	/	normalized gene count	1004,74 [790,31-1278,41]	1039,74 [828,59-1231,51]	1003,22 [830,85-1113,22]	-0.0835051	0	0.5	[0,34-0,66]
IFIT2	/	normalized gene count	2805,90 [1718,86-5014,27]	2294,43 [1542,88-4045,21]	2114,33 [1688,95-4046,53]	-0.140962	0.125	0.56	[0,40-0,73]
IFITM1	/	normalized gene count	19538,98 [16812,80-26618,46]	19668,85 [17261,74-28507,07]	21446,78 [18719,87-25694,08]	0.065648	0.09606	0.55	[0,39-0,71]
IFNG	/	normalized gene count	90,12 [47,73-183,19]	126,96 [81,77-214,12]	78,69 [61,21-157,83]	0.822973	0.2762	0.67	[0,51-0,82]
IGHG1	/	normalized gene count	614,10 [280,63-1458,57]	857,92 [231,23-1818,89]	546,04 [169,34-864,29]	-0.138661	0	0.5	[0,33-0,67]
IL1B	/	normalized gene count	502,45 [398,82-703,75]	499,21 [363,76-654,76]	677,64 [460,47-848,24]	-0.178613	0.1766	0.59	[0,42-0,75]
IL1RN	/	normalized gene count	787,34 [524,56-1186,33]	719,74 [470,11-915,87]	1056,21 [803,94-1279,78]	-0.249431	0.202	0.63	[0,47-0,80]
IL27	/	normalized gene count	30,00 [30,00-32,65]	30,00 [30,00-30,00]	32,48 [30,00-37,71]	0.0155357	0.202	0.42	[0,29-0,55]
IL2RA	/	normalized gene count	237,99 [174,38-398,89]	179,98 [121,71-352,84]	207,20 [163,60-366,22]	-0.328581	0.202	0.63	[0,46-0,80]
IL8	/	normalized gene count	391,27 [225,66-663,44]	387,77 [186,00-663,44]	391,27 [219,11-628,60]	-0.0812283	0.1584	0.57	[0,40-0,74]
IL9	/	normalized gene count	42,83 [30,31-51,39]	44,42 [30,00-52,79]	42,31 [35,99-48,49]	-0.00192768	0.02415	0.52	[0,35-0,69]
IRAK2	/	normalized gene count	172,61 [158,37-204,76]	191,12 [171,64-225,28]	170,52 [154,73-186,05]	0.124435	0.2762	0.66	[0,50-0,82]
IRF4	/	normalized gene count	559,49 [422,64-701,40]	505,49 [329,00-681,15]	490,59 [398,97-600,42]	-0.154872	0.1584	0.57	[0,40-0,74]
IRF5	/	normalized gene count	1314,96 [867,15-1709,14]	1175,37 [793,36-1452,79]	1997,48 [1662,79-2176,86]	-0.27584	0.202	0.61	[0,47-0,76]
IRF7	/	normalized gene count	848,62 [655,12-1157,99]	846,59 [636,74-1012,49]	1000,58 [824,65-1157,99]	-0.0827128	0.08657	0.54	[0,38-0,71]
JAK2	/	normalized gene count	3760,06 [3318,85-4333,27]	3937,96 [3470,62-5112,29]	3868,13 [3571,64-4388,26]	0.12401	0.202	0.59	[0,42-0,76]
LAG3	/	normalized gene count	430,21 [193,70-630,31]	626,06 [316,08-864,04]	220,91 [157,47-514,05]	0.909257	0.2804	0.71	[0,56-0,85]
LAMP3	/	normalized gene count	109,49 [81,92-147,12]	109,03 [88,10-143,01]	87,50 [80,46-127,35]	-0.343918	0	0.51	[0,35-0,66]
LIF	/	normalized gene count	30,00 [30,00-31,96]	30,00 [30,00-31,20]	30,00 [30,00-35,23]	0.0260664	0.02415	0.52	[0,39-0,65]
LILRA3	/	normalized gene count	1270,32 [810,80-1967,39]	966,93 [790,61-1551,44]	1858,86 [1543,84-2167,15]	-0.287538	0.202	0.61	[0,45-0,76]
LILRA5	/	normalized gene count	2094,11 [1451,18-2721,70]	2130,13 [1337,13-2922,13]	2265,88 [1950,25-3126,86]	0.0579861	0.02415	0.48	[0,31-0,66]
LILRB1	/	normalized gene count	1166,46 [949,50-1381,16]	1035,60 [845,60-1178,35]	1256,47 [944,85-1376,99]	-0.321144	0.2804	0.71	[0,57-0,84]
LILRB4	/	normalized gene count	1185,39 [932,87-1532,60]	1074,52 [915,30-1383,07]	1553,22 [1274,61-1812,01]	-0.186936	0.202	0.6	[0,45-0,75]
LTA	/	normalized gene count	164,42 [131,00-192,89]	164,42 [128,83-185,90]	143,50 [131,00-170,85]	-0.0688799	0.0527	0.53	[0,37-0,69]
MME	/	normalized gene count	5091,25 [3298,34-8128,46]	4343,85 [2643,30-9526,29]	5451,25 [3639,99-8065,78]	-0.151455	0.1319	0.56	[0,39-0,74]
MS4A1 / CD20	/	normalized gene count	3957,48 [2018,63-7809,66]	2839,25 [1803,74-7744,90]	3957,48 [2577,22-7420,20]	-0.0910693	0.202	0.59	[0,42-0,76]
MX1	/	normalized gene count	3633,26 [2159,02-6354,00]	3209,95 [1930,30-5838,91]	3179,68 [1931,31-4026,61]	-0.376612	0.125	0.56	[0,40-0,72]
NFKB1	/	normalized gene count	414,58 [310,03-504,47]	398,16 [285,35-468,40]	503,98 [438,33-569,31]	-0.107344	0.1628	0.58	[0,42-0,74]
NFKB2	/	normalized gene count	1617,96 [1390,50-1933,77]	1498,09 [1262,76-1831,76]	1794,05 [1588,62-2014,02]	-0.200967	0.2762	0.67	[0,51-0,83]
NFKBIA	/	normalized gene count	3206,95 [2645,22-3662,45]	2892,06 [2317,56-3522,98]	3543,48 [3098,82-3793,06]	-0.211084	0.202	0.62	[0,46-0,78]
NFKBIZ	/	normalized gene count	1145,83 [936,32-1362,75]	1061,54 [821,19-1364,88]	1243,87 [1035,06-1448,01]	-0.100403	0.202	0.6	[0,42-0,78]
PDCD1LG2	/	normalized gene count	129,71 [82,98-190,82]	152,43 [124,47-222,60]	86,79 [71,65-148,97]	0.55808	0.2804	0.69	[0,55-0,84]
PECAM1	/	normalized gene count	10670,91 [8714,86-13458,17]	9237,21 [7129,27-10877,40]	12658,85 [10345,46-14182,74]	-0.296015	0.2804	0.7	[0,54-0,86]
PML	/	normalized gene count	669,19 [548,21-804,03]	681,57 [584,06-806,62]	669,03 [581,88-796,91]	0.0074865	0.08984	0.55	[0,39-0,70]
POU2AF1	/	normalized gene count	424,96 [264,99-676,08]	283,64 [152,41-720,69]	445,81 [361,33-676,08]	-0.228177	0.202	0.62	[0,44-0,80]
POU2F2	/	normalized gene count	823,26 [686,00-956,11]	711,78 [608,02-934,75]	856,18 [761,93-949,11]	-0.235783	0.2762	0.67	[0,50-0,83]
PPIB	/	normalized gene count	3586,06 [2879,31-4017,40]	3600,76 [2724,07-4092,49]	3807,44 [3534,66-4017,40]	-0.0516546	0.02415	0.48	[0,32-0,64]
PTX3	/	normalized gene count	93,66 [72,38-129,46]	88,96 [55,15-138,68]	97,65 [84,67-141,54]	0.333326	0.1226	0.56	[0,38-0,74]
RARRES3	/	normalized gene count	2530,91 [1858,15-3673,52]	3388,11 [2428,83-4031,26]	2194,35 [1818,49-3334,22]	0.371218	0.2284	0.65	[0,49-0,81]
RELB	/	normalized gene count	466,52 [336,37-575,09]	426,12 [341,89-505,17]	570,34 [483,19-589,66]	-0.0640019	0.08984	0.55	[0,38-0,71]
RPL19	/	normalized gene count	34995,22 [28501,80-40043,79]	32915,65 [27400,72-36043,79]	33480,64 [29023,13-40470,90]	-0.105355	0.202	0.61	[0,45-0,76]
SERPING1	/	normalized gene count	1070,99 [597,46-1854,16]	1115,25 [902,53-2222,21]	1053,34 [604,37-1562,43]	0.246408	0.202	0.6	[0,44-0,76]
SLAMF1	/	normalized gene count	529,33 [424,22-723,58]	545,86 [423,66-701,84]	493,56 [406,13-663,21]	-0.0862561	0.08639	0.46	[0,30-0,62]
SLAMF7	/	normalized gene count	2298,04 [1432,41-3466,53]	3181,19 [1881,60-4373,96]	1449,89 [1209,72-2518,39]	0.493563	0.202	0.64	[0,48-0,81]
SOCS1	/	normalized gene count	1085,72 [731,08-1449,19]	894,02 [692,99-1403,45]	1104,22 [917,37-1546,28]	-0.191593	0.09459	0.55	[0,39-0,71]
SOCS3	/	normalized gene count	492,47 [356,09-730,76]	435,22 [359,63-588,22]	694,28 [494,64-1001,72]	-0.160421	0.1628	0.58	[0,41-0,74]
SPP1	/	normalized gene count	42,91 [30,00-79,33]	32,62 [30,00-55,31]	69,72 [41,62-128,00]	-0.249991	0.202	0.6	[0,44-0,75]
SRC	/	normalized gene count	383,28 [292,42-467,50]	359,49 [276,27-453,73]	395,96 [331,13-467,50]	-0.0787727	0.0722	0.54	[0,37-0,71]
STAT1	/	normalized gene count	12668,71 [9935,38-15868,24]	14836,58 [11655,55-16319,26]	11018,95 [9660,07-12682,81]	0.255295	0.2762	0.66	[0,51-0,81]
STAT2	/	normalized gene count	3519,50 [2850,34-4351,60]	3385,54 [3021,66-4193,29]	4084,04 [3370,57-4351,60]	-0.0383093	0	0.51	[0,35-0,66]
TAGAP	/	normalized gene count	9952,93 [8333,72-11283,54]	9237,06 [8210,28-10509,68]	8862,29 [8125,69-10469,40]	-0.14054	0.202	0.59	[0,44-0,75]
TAP1	/	normalized gene count	1833,28 [950,89-2545,92]	2075,31 [1123,59-2545,92]	2280,20 [1837,14-2929,39]	0.13079	0.1628	0.58	[0,42-0,73]
TAP2	/	normalized gene count	1430,59 [815,41-1930,16]	1733,04 [872,66-2006,89]	1701,83 [1391,34-2285,62]	0.0615754	0.1169	0.56	[0,40-0,71]
TBP	/	normalized gene count	534,59 [492,32-589,60]	534,59 [482,68-584,36]	515,53 [489,34-577,23]	-0.0375844	0.08639	0.46	[0,30-0,62]
TCF7	/	normalized gene count	1509,32 [1176,84-1883,24]	1441,06 [1029,70-1642,87]	1407,62 [1121,72-1783,11]	-0.217411	0.202	0.6	[0,44-0,76]
TLR7	/	normalized gene count	189,41 [145,43-214,73]	189,41 [142,00-205,94]	196,65 [146,74-232,75]	-0.1212	0.1628	0.42	[0,27-0,58]
TNFA	/	normalized gene count	431,43 [334,39-533,74]	458,69 [353,78-513,82]	540,07 [366,74-599,14]	0.0485681	0.02415	0.52	[0,36-0,68]
TNFAIP3	/	normalized gene count	993,22 [844,03-1362,66]	1128,18 [845,32-1529,16]	1011,69 [869,18-1362,66]	0.122779	0.08984	0.55	[0,37-0,72]
TNFAIP6	/	normalized gene count	348,52 [242,68-646,39]	348,52 [224,28-545,70]	438,08 [286,43-686,23]	-0.163151	0.0527	0.53	[0,37-0,69]
TNFRSF17/BCMA	/	normalized gene count	75,82 [39,58-130,96]	58,17 [30,00-83,44]	57,54 [37,72-78,38]	-0.602669	0.2762	0.68	[0,53-0,83]
TNFRSF4	/	normalized gene count	30,00 [30,00-38,38]	30,00 [30,00-34,10]	30,00 [30,00-39,32]	-0.155933	0.1628	0.44	[0,31-0,56]
TNFRSF9	/	normalized gene count	212,77 [155,82-284,16]	246,95 [152,29-305,17]	229,34 [170,66-373,13]	-0.0691758	0	0.51	[0,34-0,68]
TNFSF10	/	normalized gene count	5702,23 [4684,62-7762,34]	5180,85 [4521,96-6559,45]	7522,28 [6005,43-8306,14]	-0.153278	0.1766	0.58	[0,42-0,74]
TNFSF13B	/	normalized gene count	2674,87 [2080,25-3739,11]	2420,49 [2053,28-3376,80]	3132,64 [2515,52-4223,57]	-0.192217	0.1628	0.57	[0,42-0,73]
TNFSF15	/	normalized gene count	40,34 [30,00-54,86]	36,00 [30,00-51,75]	42,36 [31,71-56,18]	-0.0315895	0.08984	0.55	[0,39-0,70]
TRAF1	/	normalized gene count	929,03 [782,07-1422,75]	1122,38 [813,75-1516,35]	857,94 [795,85-1426,62]	0.166928	0.145	0.57	[0,40-0,73]
XCL1	/	normalized gene count	135,11 [106,69-187,93]	139,45 [114,24-207,61]	135,52 [108,30-244,74]	-0.124686	0.1114	0.55	[0,40-0,71]
ZAP70	/	normalized gene count	1276,61 [1005,22-1933,32]	1642,50 [1028,75-2204,01]	1300,28 [987,26-2076,46]	0.326486	0.202	0.6	[0,43-0,77]

## Sheet: infectous episode_cell counts
Immunophenotyping	ALL (median [IQR])	infectious episode : YES (median [IQR])	infectious episode : NO (median [IQR])	AUC	95% CI
Polynuclear neutrophils	3,16 [2,42-4,12]	3,96 [3,06-4,41]	2,83 [2,32-3,80]	0.622807	0,62 [0,46-0,79]
White blood cells	5,52 [4,71-7,17]	5,98 [4,81-7,79]	5,48 [4,41-6,99]	0.562078	0,56 [0,39-0,74]
Absolute lymphocytes	1,21 [0,79-2,22]	0,93 [0,73-1,30]	1,37 [0,86-2,52]	0.561404	0,56 [0,39-0,73]
Monocytes	0,57 [0,40-0,73]	0,65 [0,38-0,88]	0,53 [0,40-0,69]	0.613816	0,61 [0,44-0,78]
CD2+ T-lymphocytes	773,00 [505,50-1165,50]	538,00 [414,00-813,50]	789,00 [626,50-1237,00]	0.568056	0,57 [0,39-0,75]
Naïve CD4+	33,00 [13,00-62,00]	29,00 [5,00-61,00]	35,00 [14,50-62,00]	0.593056	0,59 [0,42-0,76]
Central memory CD4+	54,50 [21,50-85,75]	50,00 [19,50-104,00]	57,00 [23,50-83,00]	0.6	0,60 [0,45-0,75]
Effector memory CD4+	129,00 [87,00-207,75]	98,00 [64,50-185,00]	157,00 [107,00-208,00]	0.513194	0,51 [0,33-0,69]
Differentiated memory CD4+	4,50 [0,00-29,75]	3,50 [0,75-20,00]	5,00 [0,00-31,00]	0.615451	0,62 [0,44-0,79]
CD19+ B-lymphocytes	174,00 [90,00-379,00]	171,00 [54,50-244,25]	254,00 [104,00-420,50]	0.564103	0,56 [0,39-0,73]
CD20+ B-lymphocytes	173,00 [90,00-379,00]	168,00 [54,25-240,75]	253,00 [101,50-426,00]	0.559829	0,56 [0,39-0,73]
CD21+ B-lymphocytes	168,00 [82,00-346,00]	161,50 [49,00-230,75]	249,00 [91,50-393,50]	0.56339	0,56 [0,39-0,73]
CD3+ T-lymphocytes	666,00 [422,50-1017,00]	475,00 [362,50-686,50]	734,50 [532,50-1192,50]	0.542105	0,54 [0,36-0,72]
Central memory CD8+	10,00 [3,25-17,00]	10,00 [4,00-12,00]	10,00 [3,00-17,00]	0.532977	0,53 [0,35-0,72]
Effector memory CD8+	157,00 [75,00-281,00]	107,00 [62,25-199,75]	161,00 [86,00-293,50]	0.634615	0,63 [0,46-0,81]
Differentiated memory CD8+	156,00 [57,75-309,25]	72,00 [22,50-247,50]	225,00 [88,00-347,00]	0.579861	0,58 [0,40-0,76]
CD4+/CD8+ ratio	0,57 [0,35-0,98]	0,82 [0,19-1,26]	0,56 [0,36-0,84]	0.690789	0,69 [0,54-0,84]

## Sheet: ongoing IS treatment_gene
Gene	Condition	Gene expression unit	ALL (median [IQR])	ongoing IS : YES (median [IQR])	ongoing IS : NO (median [IQR])	Log2FC	-Log10(FDR)	AUC	95% CI
ADGRE3	SEB	fold change induction	0,16 [0,10-0,21]	0,21 [0,17-0,26]	0,14 [0,08-0,17]	0.53776	1.783	0.76	[0,64-0,89]
B2M	SEB	fold change induction	1,27 [1,10-1,41]	1,41 [1,30-1,47]	1,17 [1,07-1,36]	0.1882	1.655	0.75	[0,60-0,90]
BANK1	SEB	fold change induction	0,83 [0,66-1,04]	0,97 [0,78-1,29]	0,79 [0,63-0,94]	0.34869	1.068	0.7	[0,54-0,86]
BATF	SEB	fold change induction	2,99 [2,15-3,63]	2,29 [1,92-3,42]	3,19 [2,52-3,72]	-0.249598	0.6229	0.63	[0,47-0,80]
BATF3	SEB	fold change induction	14,36 [9,15-18,92]	11,08 [7,67-17,41]	16,51 [9,78-20,87]	-0.512553	0.7215	0.65	[0,50-0,80]
BCL2	SEB	fold change induction	2,67 [2,35-3,81]	2,56 [2,35-3,51]	2,68 [2,36-4,07]	-0.118811	0.1641	0.55	[0,39-0,71]
BST2	SEB	fold change induction	1,72 [1,41-2,18]	2,02 [1,72-2,45]	1,61 [1,36-1,93]	0.260804	0.9432	0.68	[0,52-0,84]
C1QB	SEB	fold change induction	7,64 [5,63-14,54]	7,81 [5,83-14,22]	7,32 [5,33-14,27]	0.174704	0.09735	0.53	[0,37-0,69]
C3	SEB	fold change induction	5,32 [2,67-13,10]	7,07 [3,91-10,79]	5,18 [2,57-14,00]	-0.0605306	0.07891	0.53	[0,37-0,68]
CCL23	SEB	fold change induction	7,39 [5,53-15,83]	8,20 [5,13-14,74]	7,21 [5,63-15,80]	0.0742248	0.09616	0.53	[0,36-0,70]
CCL3	SEB	fold change induction	48,89 [22,95-99,00]	32,83 [16,28-57,65]	58,51 [31,38-103,00]	-0.731301	0.9432	0.68	[0,53-0,83]
CCL4	SEB	fold change induction	23,24 [14,14-38,09]	21,10 [7,10-31,27]	24,94 [15,73-40,15]	-0.236591	0.5299	0.62	[0,46-0,79]
CCR1/ RANTES R	SEB	fold change induction	2,43 [1,86-3,08]	2,62 [1,82-3,26]	2,42 [1,88-2,99]	0.0128218	0.01928	0.51	[0,33-0,68]
CCR5	SEB	fold change induction	1,67 [1,36-2,27]	1,67 [1,31-2,44]	1,67 [1,36-2,08]	0.149226	0.01928	0.49	[0,32-0,67]
CCR7	SEB	fold change induction	1,20 [0,97-1,47]	1,09 [0,96-1,54]	1,21 [0,98-1,44]	0.0187073	0.09616	0.53	[0,36-0,69]
CCRL2	SEB	fold change induction	8,88 [6,66-15,47]	8,80 [4,65-13,63]	8,92 [7,22-16,33]	0.502479	0.3551	0.59	[0,42-0,76]
CD209/DC-SIGN	SEB	fold change induction	10,39 [6,78-16,86]	12,26 [7,97-20,19]	10,07 [6,60-15,30]	0.111987	0.2068	0.56	[0,40-0,72]
CD244	SEB	fold change induction	0,40 [0,32-0,54]	0,43 [0,37-0,64]	0,40 [0,31-0,47]	0.599602	0.4963	0.61	[0,45-0,77]
CD27 / TNFRSF7	SEB	fold change induction	0,49 [0,43-0,63]	0,63 [0,49-0,66]	0,46 [0,42-0,56]	0.260569	1.235	0.71	[0,56-0,87]
CD274	SEB	fold change induction	35,29 [13,83-54,36]	44,67 [21,85-74,66]	31,05 [10,64-51,48]	0.315211	0.4503	0.61	[0,45-0,76]
CD4	SEB	fold change induction	0,57 [0,44-0,66]	0,62 [0,57-0,79]	0,52 [0,42-0,66]	0.217359	0.7702	0.66	[0,51-0,81]
CD40	SEB	fold change induction	8,01 [5,42-10,57]	9,58 [7,39-15,02]	7,25 [5,24-10,32]	0.381194	0.6773	0.64	[0,48-0,80]
CD44	SEB	fold change induction	1,97 [1,62-2,25]	1,81 [1,55-2,25]	2,00 [1,83-2,23]	-0.0720319	0.4093	0.6	[0,43-0,77]
CD45RA	SEB	fold change induction	0,77 [0,68-0,86]	0,87 [0,77-1,03]	0,74 [0,66-0,79]	0.262292	1.76	0.76	[0,62-0,90]
CD79A	SEB	fold change induction	0,42 [0,35-0,55]	0,56 [0,37-0,68]	0,41 [0,34-0,46]	0.46155	0.9745	0.68	[0,52-0,85]
CD79B	SEB	fold change induction	0,58 [0,46-0,74]	0,66 [0,51-0,87]	0,51 [0,44-0,64]	0.361975	0.9432	0.68	[0,51-0,85]
CD80	SEB	fold change induction	10,60 [7,62-15,40]	10,90 [5,43-14,85]	10,60 [8,08-15,78]	-0.243642	0.1524	0.45	[0,28-0,63]
CD83	SEB	fold change induction	4,64 [3,44-6,15]	4,38 [2,57-5,58]	4,72 [3,88-6,16]	-0.27678	0.4064	0.6	[0,43-0,77]
CDKN1A	SEB	fold change induction	12,22 [8,52-17,43]	8,63 [6,17-14,59]	13,17 [9,89-18,31]	-0.455947	0.993	0.69	[0,53-0,85]
CEBPB	SEB	fold change induction	1,24 [1,08-1,47]	1,24 [0,91-1,56]	1,25 [1,14-1,43]	-0.0528366	0.131	0.54	[0,35-0,73]
CSF1	SEB	fold change induction	3,21 [1,85-5,59]	2,33 [1,18-2,79]	3,87 [2,66-6,35]	-1.19841	1.891	0.77	[0,64-0,90]
CSF2	SEB	fold change induction	18,22 [11,82-32,58]	13,02 [6,56-18,58]	21,14 [12,94-37,19]	-1.05323	1.468	0.74	[0,61-0,87]
CSF2RB	SEB	fold change induction	3,06 [2,63-3,82]	3,78 [3,13-4,18]	2,95 [2,61-3,50]	0.237278	0.9432	0.68	[0,51-0,85]
CX3CR1	SEB	fold change induction	0,27 [0,16-0,47]	0,44 [0,27-0,67]	0,22 [0,15-0,40]	0.986323	1.468	0.73	[0,59-0,87]
CXCL10/IP10	SEB	fold change induction	373,72 [181,14-650,42]	285,10 [215,64-650,76]	380,44 [174,51-646,35]	0.0363282	0.006582	0.5	[0,34-0,66]
CXCL11	SEB	fold change induction	14,35 [4,99-41,78]	12,29 [3,78-27,36]	15,85 [6,60-45,19]	-0.393012	0.3252	0.58	[0,42-0,74]
CXCL2/MIP2alpha	SEB	fold change induction	5,26 [2,16-12,24]	3,35 [1,80-6,31]	7,07 [3,10-13,54]	-1.23115	0.7702	0.66	[0,50-0,81]
CXCL9	SEB	fold change induction	409,11 [172,77-707,48]	409,11 [147,20-595,39]	409,71 [174,22-765,92]	-0.281759	0.2442	0.57	[0,41-0,73]
CXCR1	SEB	fold change induction	0,09 [0,06-0,18]	0,18 [0,10-0,23]	0,07 [0,05-0,10]	1.05758	2.562	0.81	[0,70-0,93]
FCGR2B	SEB	fold change induction	1,16 [0,96-1,42]	1,36 [1,10-1,68]	1,14 [0,92-1,28]	0.31907	1.018	0.69	[0,54-0,84]
FCRL5	SEB	fold change induction	1,00 [0,82-1,24]	1,08 [0,80-1,33]	1,00 [0,82-1,24]	0.103061	0.1182	0.54	[0,37-0,71]
FCRLA	SEB	fold change induction	1,22 [0,82-1,61]	1,31 [0,97-2,07]	1,08 [0,71-1,36]	0.888055	0.8652	0.67	[0,52-0,82]
FOXP3	SEB	fold change induction	5,22 [4,27-7,49]	4,92 [4,18-5,72]	5,32 [4,32-7,94]	-0.405651	0.5299	0.62	[0,47-0,77]
GBP1	SEB	fold change induction	17,38 [7,11-30,83]	28,87 [14,91-42,00]	15,88 [5,58-26,17]	0.955082	1.018	0.69	[0,53-0,85]
GBP5	SEB	fold change induction	4,57 [2,47-9,90]	9,90 [5,77-14,43]	3,52 [2,11-6,46]	1.08018	1.891	0.78	[0,64-0,91]
GZMB	SEB	fold change induction	6,09 [4,19-8,41]	5,13 [2,84-8,90]	6,43 [4,84-8,04]	-0.415072	0.4903	0.61	[0,44-0,78]
HAVCR2	SEB	fold change induction	2,70 [1,96-3,32]	2,16 [1,69-3,00]	2,80 [2,01-3,60]	-0.229878	0.59	0.63	[0,48-0,78]
HLA-DMB	SEB	fold change induction	1,18 [0,87-1,75]	1,84 [1,37-2,90]	0,99 [0,72-1,36]	0.999849	2.666	0.83	[0,71-0,94]
HLA-DPA1	SEB	fold change induction	2,35 [1,58-3,01]	2,92 [2,69-4,21]	1,89 [1,45-2,53]	0.766391	1.891	0.77	[0,64-0,90]
HLA-DPB1	SEB	fold change induction	1,41 [1,13-2,07]	1,94 [1,54-2,72]	1,27 [0,98-1,81]	0.813679	2.234	0.8	[0,68-0,92]
HLA-DRA	SEB	fold change induction	2,86 [2,25-3,90]	3,66 [3,03-4,30]	2,49 [1,95-3,44]	0.778438	1.681	0.76	[0,62-0,89]
ICAM1	SEB	fold change induction	6,39 [4,66-8,95]	7,10 [5,19-9,26]	6,10 [4,62-8,92]	0.0828121	0.1958	0.56	[0,39-0,73]
IDO1	SEB	fold change induction	72,10 [27,12-106,57]	89,92 [49,98-229,74]	60,61 [23,43-97,54]	1.48671	0.5277	0.62	[0,45-0,79]
IFIH1/MDA5	SEB	fold change induction	2,66 [1,81-3,31]	3,66 [2,25-4,39]	2,39 [1,73-2,97]	0.55378	1.405	0.73	[0,56-0,90]
IFIT2	SEB	fold change induction	1,05 [0,70-1,63]	1,65 [1,28-1,85]	0,94 [0,57-1,10]	0.745147	1.891	0.78	[0,63-0,92]
IFITM1	SEB	fold change induction	1,40 [1,19-1,87]	1,53 [1,31-2,41]	1,32 [1,16-1,79]	0.355859	0.6773	0.64	[0,49-0,80]
IFNG	SEB	fold change induction	333,29 [111,16-671,55]	160,10 [61,34-304,75]	440,84 [173,22-930,62]	-1.43728	1.468	0.73	[0,60-0,87]
IGHG1	SEB	fold change induction	0,62 [0,52-0,82]	0,76 [0,57-0,93]	0,58 [0,51-0,78]	0.482814	0.4963	0.61	[0,45-0,78]
IL1B	SEB	fold change induction	38,58 [16,48-66,71]	40,66 [7,65-60,59]	37,46 [20,14-72,76]	-1.01126	0.2658	0.43	[0,26-0,59]
IL1RN	SEB	fold change induction	22,02 [11,71-50,07]	20,91 [8,77-32,71]	25,78 [15,43-56,46]	-0.572236	0.5798	0.63	[0,47-0,79]
IL27	SEB	fold change induction	9,58 [6,92-11,98]	8,74 [6,88-10,11]	10,10 [7,33-12,31]	-0.22135	0.6511	0.64	[0,49-0,79]
IL2RA	SEB	fold change induction	22,62 [14,28-42,44]	18,86 [9,35-27,52]	24,84 [17,50-47,26]	-0.299387	0.6998	0.65	[0,48-0,81]
IL8	SEB	fold change induction	5,10 [2,71-7,72]	3,44 [1,69-5,55]	5,97 [3,65-9,34]	-0.886752	1.251	0.72	[0,58-0,86]
IL9	SEB	fold change induction	2,46 [1,70-3,38]	2,00 [1,45-2,89]	2,57 [1,93-3,65]	0.0391955	0.592	0.63	[0,46-0,80]
IRAK2	SEB	fold change induction	11,40 [6,64-18,16]	10,04 [5,35-14,46]	12,39 [6,94-21,17]	0.206506	0.4963	0.61	[0,45-0,78]
IRF4	SEB	fold change induction	3,36 [2,60-5,10]	3,12 [2,46-3,74]	4,00 [2,69-5,71]	-0.49354	0.76	0.66	[0,51-0,80]
IRF5	SEB	fold change induction	1,84 [1,48-2,53]	2,05 [1,47-2,58]	1,80 [1,49-2,36]	0.218398	0.2464	0.57	[0,40-0,73]
IRF7	SEB	fold change induction	2,71 [2,06-3,42]	3,07 [2,69-4,21]	2,56 [1,88-3,21]	0.44442	1.231	0.71	[0,56-0,86]
JAK2	SEB	fold change induction	1,60 [1,34-1,82]	1,74 [1,59-1,82]	1,49 [1,27-1,82]	0.0899193	0.5358	0.62	[0,47-0,78]
LAG3	SEB	fold change induction	5,86 [4,08-7,10]	5,07 [2,28-6,25]	6,07 [4,91-8,19]	-0.462649	0.9868	0.69	[0,53-0,84]
LAMP3	SEB	fold change induction	10,16 [6,60-18,61]	11,62 [7,34-22,67]	8,59 [6,47-14,69]	0.642309	0.2442	0.57	[0,40-0,74]
LIF	SEB	fold change induction	5,26 [2,41-9,32]	2,27 [1,40-3,03]	6,12 [3,47-11,10]	-1.58859	2.666	0.83	[0,71-0,94]
LILRA3	SEB	fold change induction	2,12 [1,56-2,89]	2,03 [1,58-2,56]	2,13 [1,56-3,57]	-0.233275	0.1718	0.55	[0,40-0,71]
LILRA5	SEB	fold change induction	0,34 [0,24-0,56]	0,56 [0,36-0,68]	0,32 [0,22-0,41]	0.653309	1.892	0.78	[0,66-0,90]
LILRB1	SEB	fold change induction	1,64 [1,24-2,52]	2,33 [1,60-3,37]	1,54 [1,15-2,09]	0.571105	1.068	0.7	[0,54-0,85]
LILRB4	SEB	fold change induction	3,11 [2,11-4,17]	3,72 [2,47-4,36]	3,03 [2,07-3,83]	0.0226091	0.2371	0.57	[0,40-0,73]
LTA	SEB	fold change induction	15,08 [8,58-22,36]	8,36 [5,59-15,12]	15,78 [11,73-28,40]	-1.01795	1.575	0.75	[0,61-0,88]
MME	SEB	fold change induction	0,03 [0,02-0,09]	0,08 [0,05-0,15]	0,02 [0,02-0,05]	1.32077	2.608	0.82	[0,71-0,92]
MS4A1 / CD20	SEB	fold change induction	0,79 [0,69-1,02]	0,89 [0,78-1,25]	0,75 [0,68-0,97]	0.336912	0.9745	0.68	[0,53-0,84]
MX1	SEB	fold change induction	2,37 [1,46-3,35]	2,83 [1,90-5,20]	2,05 [1,41-2,77]	0.588958	0.7272	0.65	[0,49-0,81]
NFKB1	SEB	fold change induction	2,44 [2,11-2,94]	2,28 [1,91-2,51]	2,57 [2,24-2,98]	-0.176656	0.7702	0.66	[0,50-0,81]
NFKB2	SEB	fold change induction	2,72 [2,11-3,17]	2,44 [1,92-3,05]	2,80 [2,30-3,29]	-0.0988178	0.4385	0.6	[0,45-0,76]
NFKBIA	SEB	fold change induction	4,71 [3,20-5,88]	3,94 [2,69-5,32]	4,85 [3,80-6,72]	-0.390958	0.76	0.66	[0,51-0,81]
NFKBIZ	SEB	fold change induction	2,87 [2,08-3,62]	3,03 [2,19-4,25]	2,70 [2,10-3,55]	0.0787886	0.1464	0.54	[0,38-0,71]
PDCD1LG2	SEB	fold change induction	14,40 [7,64-21,50]	17,27 [13,44-23,51]	12,28 [6,33-19,88]	0.362735	0.7382	0.65	[0,51-0,80]
PECAM1	SEB	fold change induction	0,10 [0,07-0,12]	0,12 [0,08-0,17]	0,09 [0,07-0,12]	0.519	0.9432	0.68	[0,52-0,83]
PML	SEB	fold change induction	2,51 [1,71-3,19]	2,91 [2,30-4,01]	2,31 [1,66-2,77]	0.407415	0.9164	0.67	[0,52-0,83]
POU2AF1	SEB	fold change induction	0,87 [0,71-1,01]	0,93 [0,77-1,28]	0,83 [0,71-0,97]	0.234213	0.5277	0.62	[0,45-0,79]
POU2F2	SEB	fold change induction	0,97 [0,81-1,06]	0,92 [0,78-1,02]	0,99 [0,83-1,08]	-0.176854	0.2658	0.57	[0,42-0,73]
PPIB	SEB	fold change induction	1,36 [1,22-1,57]	1,44 [1,20-1,59]	1,34 [1,23-1,56]	0.0158536	0.07789	0.52	[0,36-0,69]
PTX3	SEB	fold change induction	0,62 [0,42-0,85]	0,61 [0,42-0,85]	0,63 [0,43-0,86]	-0.235535	0.02147	0.51	[0,34-0,67]
RARRES3	SEB	fold change induction	1,65 [1,09-2,43]	1,99 [1,58-2,91]	1,32 [0,99-1,85]	0.683962	1.374	0.73	[0,59-0,86]
RELB	SEB	fold change induction	1,57 [1,29-1,81]	1,49 [1,22-1,76]	1,62 [1,45-1,94]	-0.170789	0.4385	0.6	[0,44-0,77]
RPL19	SEB	fold change induction	0,74 [0,67-0,81]	0,75 [0,65-0,81]	0,74 [0,68-0,79]	0.0214967	0.07789	0.52	[0,35-0,70]
SERPING1	SEB	fold change induction	11,56 [4,47-22,21]	21,22 [11,79-34,27]	7,96 [3,04-16,94]	1.36946	1.468	0.73	[0,59-0,88]
SLAMF1	SEB	fold change induction	2,84 [2,08-3,32]	2,21 [1,63-3,39]	2,88 [2,26-3,31]	-0.154735	0.4064	0.6	[0,42-0,77]
SLAMF7	SEB	fold change induction	11,89 [6,86-19,49]	12,45 [9,24-17,73]	11,54 [6,58-19,31]	0.43043	0.1958	0.56	[0,40-0,72]
SOCS1	SEB	fold change induction	9,86 [6,89-11,23]	10,09 [7,82-11,25]	9,71 [6,87-11,21]	0.0666941	0.1579	0.55	[0,39-0,71]
SOCS3	SEB	fold change induction	4,31 [3,34-6,50]	3,55 [2,76-4,46]	4,59 [3,72-6,52]	-0.379142	0.9745	0.68	[0,53-0,84]
SPP1	SEB	fold change induction	25,89 [10,49-93,97]	34,20 [5,05-92,39]	25,05 [14,28-90,80]	-0.215633	0.073	0.48	[0,30-0,65]
SRC	SEB	fold change induction	4,40 [3,53-6,46]	4,14 [2,59-5,31]	4,88 [3,72-6,65]	-0.343512	0.7796	0.66	[0,51-0,81]
STAT1	SEB	fold change induction	4,69 [2,79-8,42]	6,45 [4,60-13,27]	3,90 [2,55-7,16]	0.807657	1.231	0.71	[0,56-0,86]
STAT2	SEB	fold change induction	1,96 [1,41-2,53]	2,78 [2,06-3,45]	1,67 [1,29-2,03]	0.82081	2.666	0.83	[0,70-0,95]
TAGAP	SEB	fold change induction	3,11 [2,16-4,68]	4,26 [3,01-4,91]	3,01 [2,14-4,12]	0.310174	0.7381	0.65	[0,49-0,81]
TAP1	SEB	fold change induction	3,02 [2,34-3,83]	3,60 [2,55-4,39]	2,89 [2,27-3,46]	0.293133	0.7796	0.66	[0,49-0,83]
TAP2	SEB	fold change induction	3,02 [2,29-4,24]	4,03 [2,99-4,53]	2,93 [2,15-3,75]	0.435913	1.068	0.7	[0,54-0,86]
TBP	SEB	fold change induction	0,82 [0,73-0,89]	0,84 [0,74-0,91]	0,80 [0,72-0,87]	0.122775	0.3551	0.59	[0,43-0,75]
TCF7	SEB	fold change induction	0,32 [0,29-0,41]	0,43 [0,30-0,54]	0,30 [0,29-0,36]	0.445505	1.243	0.72	[0,55-0,89]
TLR7	SEB	fold change induction	1,33 [0,91-1,58]	1,46 [0,84-1,58]	1,27 [0,99-1,55]	0.0722062	0.1127	0.54	[0,36-0,71]
TNFA	SEB	fold change induction	12,25 [10,05-17,98]	10,42 [6,74-15,64]	14,37 [10,65-18,92]	-0.461879	0.9207	0.68	[0,53-0,82]
TNFAIP3	SEB	fold change induction	2,13 [1,65-2,71]	2,48 [1,74-3,07]	2,07 [1,60-2,66]	0.220932	0.2584	0.57	[0,40-0,75]
TNFAIP6	SEB	fold change induction	11,55 [5,23-23,48]	13,63 [6,72-21,63]	11,38 [5,02-24,93]	-0.201223	0.02371	0.51	[0,35-0,67]
TNFRSF17/BCMA	SEB	fold change induction	1,00 [0,71-1,17]	1,00 [0,72-1,36]	0,98 [0,70-1,13]	0.103682	0.3252	0.58	[0,41-0,75]
TNFRSF4	SEB	fold change induction	6,86 [4,82-9,98]	5,11 [3,35-6,96]	8,09 [5,71-10,68]	-0.720681	1.436	0.73	[0,59-0,87]
TNFRSF9	SEB	fold change induction	16,40 [11,74-26,09]	16,58 [7,75-20,90]	16,27 [11,98-26,91]	-0.440007	0.2442	0.43	[0,27-0,60]
TNFSF10	SEB	fold change induction	2,02 [1,30-2,84]	2,46 [2,20-3,94]	1,72 [1,10-2,39]	0.654022	1.468	0.74	[0,60-0,88]
TNFSF13B	SEB	fold change induction	2,69 [1,62-3,92]	3,22 [2,50-4,93]	2,45 [1,57-3,48]	0.571439	1.117	0.7	[0,55-0,85]
TNFSF15	SEB	fold change induction	7,95 [4,25-18,08]	4,29 [2,68-7,85]	10,14 [6,21-27,55]	-1.99167	1.548	0.74	[0,61-0,88]
TRAF1	SEB	fold change induction	2,99 [2,38-4,05]	2,83 [1,99-4,06]	3,06 [2,44-4,04]	-0.0249938	0.1524	0.55	[0,37-0,72]
XCL1	SEB	fold change induction	0,67 [0,51-0,97]	0,73 [0,60-1,02]	0,62 [0,48-0,89]	0.43668	0.5082	0.62	[0,46-0,77]
ZAP70	SEB	fold change induction	0,63 [0,52-0,77]	0,68 [0,55-0,90]	0,62 [0,51-0,74]	0.318267	0.4358	0.6	[0,44-0,77]
ADGRE3	LPS	fold change induction	0,29 [0,23-0,45]	0,39 [0,24-0,56]	0,28 [0,22-0,38]	0.443264	0.7491	0.65	[0,50-0,81]
B2M	LPS	fold change induction	1,17 [1,07-1,31]	1,11 [1,03-1,28]	1,23 [1,08-1,31]	-0.0526139	0.3496	0.59	[0,42-0,75]
BANK1	LPS	fold change induction	1,19 [1,02-1,36]	1,18 [0,92-1,36]	1,21 [1,07-1,36]	0.00465392	0.1368	0.54	[0,37-0,71]
BATF	LPS	fold change induction	4,41 [2,56-5,71]	4,97 [2,18-6,22]	4,37 [2,91-5,57]	0.11986	0.07891	0.53	[0,35-0,70]
BATF3	LPS	fold change induction	7,02 [3,99-10,48]	4,72 [3,46-8,31]	8,16 [4,95-10,75]	-0.370342	0.7381	0.65	[0,49-0,81]
BCL2	LPS	fold change induction	1,06 [0,89-1,39]	1,12 [0,94-1,65]	1,03 [0,88-1,34]	0.269133	0.3551	0.59	[0,42-0,76]
BST2	LPS	fold change induction	1,29 [1,12-1,67]	1,14 [0,90-1,60]	1,33 [1,18-1,68]	-0.161155	0.5697	0.63	[0,46-0,80]
C1QB	LPS	fold change induction	1,37 [0,68-3,00]	1,52 [0,70-5,37]	1,07 [0,66-2,28]	1.09192	0.4181	0.6	[0,43-0,77]
C3	LPS	fold change induction	23,10 [11,02-55,15]	34,56 [14,82-50,34]	21,95 [11,32-56,24]	0.288549	0.06149	0.52	[0,36-0,68]
CCL23	LPS	fold change induction	7,55 [4,12-12,10]	6,34 [2,70-13,67]	8,71 [4,42-12,01]	0.0359795	0.1641	0.55	[0,37-0,73]
CCL3	LPS	fold change induction	42,51 [27,83-67,54]	39,57 [29,34-61,35]	47,26 [24,40-75,96]	0.243126	0.1093	0.53	[0,37-0,70]
CCL4	LPS	fold change induction	19,20 [9,01-29,61]	19,94 [7,22-27,73]	18,95 [10,67-29,67]	0.243063	0.1039	0.47	[0,30-0,64]
CCR1/ RANTES R	LPS	fold change induction	2,31 [1,64-3,02]	2,41 [1,79-3,02]	2,28 [1,63-2,91]	-0.135326	0.05337	0.52	[0,35-0,68]
CCR5	LPS	fold change induction	1,30 [1,06-1,65]	1,19 [0,96-1,73]	1,32 [1,09-1,63]	0.0277782	0.1182	0.54	[0,36-0,71]
CCR7	LPS	fold change induction	2,51 [1,84-3,29]	2,43 [1,73-3,06]	2,54 [1,87-3,39]	-0.0955897	0.23	0.56	[0,40-0,73]
CCRL2	LPS	fold change induction	11,66 [8,74-22,21]	11,54 [5,79-19,38]	13,13 [9,20-23,31]	0.362264	0.3718	0.59	[0,42-0,76]
CD209/DC-SIGN	LPS	fold change induction	0,82 [0,52-1,09]	0,92 [0,70-1,09]	0,71 [0,51-1,27]	0.124386	0.4385	0.6	[0,46-0,75]
CD244	LPS	fold change induction	0,55 [0,41-0,78]	0,53 [0,40-0,92]	0,55 [0,41-0,74]	0.306675	0.03868	0.49	[0,31-0,67]
CD27 / TNFRSF7	LPS	fold change induction	0,68 [0,62-0,75]	0,69 [0,61-0,77]	0,68 [0,62-0,73]	0.100182	0.1641	0.55	[0,38-0,72]
CD274	LPS	fold change induction	19,67 [10,03-37,04]	19,67 [10,84-37,00]	19,57 [9,36-36,70]	-0.125714	0.02147	0.51	[0,35-0,66]
CD4	LPS	fold change induction	0,44 [0,29-0,57]	0,52 [0,42-0,66]	0,41 [0,27-0,48]	0.375036	1.058	0.7	[0,55-0,84]
CD40	LPS	fold change induction	2,77 [2,15-3,42]	2,82 [1,98-3,36]	2,69 [2,22-3,51]	0.0543565	0.05337	0.48	[0,31-0,66]
CD44	LPS	fold change induction	2,79 [2,40-3,55]	2,93 [2,29-3,84]	2,77 [2,41-3,28]	0.0900257	0.1182	0.54	[0,36-0,71]
CD45RA	LPS	fold change induction	1,12 [1,00-1,25]	1,12 [0,98-1,45]	1,12 [1,02-1,21]	0.0971053	0.1641	0.45	[0,26-0,64]
CD79A	LPS	fold change induction	1,03 [0,91-1,15]	0,98 [0,85-1,41]	1,04 [0,93-1,12]	0.0768211	0.006582	0.5	[0,31-0,69]
CD79B	LPS	fold change induction	0,89 [0,74-1,07]	0,95 [0,82-1,21]	0,87 [0,73-1,01]	0.281422	0.6998	0.65	[0,49-0,80]
CD80	LPS	fold change induction	15,91 [8,61-25,61]	8,81 [6,83-19,13]	17,65 [12,22-27,21]	-0.394331	0.76	0.66	[0,49-0,82]
CD83	LPS	fold change induction	3,68 [2,88-4,95]	2,92 [2,24-5,23]	3,87 [3,02-4,79]	-0.123536	0.4843	0.61	[0,42-0,80]
CDKN1A	LPS	fold change induction	5,93 [4,71-8,06]	4,73 [3,84-6,56]	6,51 [5,09-8,60]	-0.371591	0.9447	0.68	[0,53-0,83]
CEBPB	LPS	fold change induction	2,25 [1,90-3,24]	2,13 [2,02-3,03]	2,31 [1,87-3,41]	-0.123848	0.1524	0.55	[0,39-0,70]
CSF1	LPS	fold change induction	0,60 [0,35-0,86]	0,60 [0,23-0,69]	0,59 [0,45-1,06]	-0.698874	0.6784	0.36	[0,20-0,51]
CSF2	LPS	fold change induction	1,82 [1,29-2,59]	1,30 [0,99-2,05]	2,05 [1,54-3,76]	-0.709644	1.139	0.71	[0,56-0,85]
CSF2RB	LPS	fold change induction	2,96 [2,62-3,77]	3,08 [2,60-3,65]	2,96 [2,63-3,85]	-0.0454997	0.04445	0.49	[0,32-0,65]
CX3CR1	LPS	fold change induction	0,30 [0,21-0,47]	0,41 [0,23-2,17]	0,29 [0,21-0,41]	2.50954	0.6143	0.63	[0,46-0,81]
CXCL10/IP10	LPS	fold change induction	10,79 [1,62-25,52]	1,74 [1,00-8,33]	14,68 [5,60-34,36]	-1.38538	1.891	0.77	[0,64-0,90]
CXCL11	LPS	fold change induction	1,49 [1,00-3,17]	1,07 [0,81-2,80]	1,74 [1,02-3,44]	-0.434276	0.4385	0.6	[0,44-0,77]
CXCL2/MIP2alpha	LPS	fold change induction	25,76 [14,89-41,86]	25,76 [16,74-59,68]	26,09 [14,46-40,56]	0.847259	0.09854	0.47	[0,30-0,64]
CXCL9	LPS	fold change induction	1,78 [1,00-2,71]	1,20 [1,00-2,42]	1,89 [1,15-2,84]	-0.796991	0.6143	0.63	[0,48-0,79]
CXCR1	LPS	fold change induction	0,19 [0,12-0,32]	0,30 [0,19-0,58]	0,16 [0,11-0,27]	0.892282	1.231	0.71	[0,55-0,87]
FCGR2B	LPS	fold change induction	1,02 [0,86-1,25]	1,25 [0,84-1,39]	0,99 [0,86-1,16]	0.181184	0.6773	0.64	[0,46-0,83]
FCRL5	LPS	fold change induction	1,18 [1,00-1,61]	1,22 [1,00-1,66]	1,17 [1,00-1,57]	0.0761091	0.09616	0.53	[0,36-0,69]
FCRLA	LPS	fold change induction	2,04 [1,69-2,53]	2,33 [1,70-3,02]	1,96 [1,69-2,52]	0.281961	0.2658	0.57	[0,40-0,74]
FOXP3	LPS	fold change induction	1,87 [1,20-2,34]	1,24 [1,00-2,05]	1,92 [1,63-2,79]	-0.41873	0.76	0.66	[0,50-0,81]
GBP1	LPS	fold change induction	4,30 [1,42-8,53]	2,16 [1,12-5,48]	4,98 [1,90-8,62]	-0.0787792	0.6666	0.64	[0,48-0,80]
GBP5	LPS	fold change induction	1,56 [0,87-2,56]	1,12 [0,76-1,99]	1,62 [1,07-3,19]	-0.0772951	0.4843	0.61	[0,45-0,78]
GZMB	LPS	fold change induction	1,46 [1,14-1,98]	1,17 [0,88-1,52]	1,58 [1,28-2,03]	-0.421291	1.048	0.69	[0,54-0,85]
HAVCR2	LPS	fold change induction	2,01 [1,46-2,66]	1,68 [1,16-2,35]	2,15 [1,66-2,69]	-0.130771	0.4209	0.6	[0,42-0,78]
HLA-DMB	LPS	fold change induction	0,45 [0,32-0,58]	0,47 [0,34-0,61]	0,44 [0,32-0,54]	0.229615	0.1641	0.55	[0,38-0,72]
HLA-DPA1	LPS	fold change induction	0,58 [0,45-0,74]	0,61 [0,45-0,70]	0,57 [0,45-0,75]	-0.0634074	0.09735	0.47	[0,31-0,63]
HLA-DPB1	LPS	fold change induction	0,57 [0,43-0,70]	0,53 [0,43-0,68]	0,58 [0,43-0,71]	-0.0708834	0.1182	0.54	[0,37-0,70]
HLA-DRA	LPS	fold change induction	0,83 [0,64-1,21]	0,81 [0,61-1,00]	0,89 [0,69-1,24]	-0.0270141	0.1958	0.56	[0,39-0,73]
ICAM1	LPS	fold change induction	4,96 [3,75-6,48]	4,92 [3,66-7,46]	5,01 [3,79-5,98]	0.0427471	0.05682	0.48	[0,31-0,65]
IDO1	LPS	fold change induction	23,07 [13,62-46,13]	21,51 [11,72-42,54]	25,34 [15,66-50,87]	-0.584335	0.2885	0.58	[0,42-0,74]
IFIH1/MDA5	LPS	fold change induction	2,62 [1,82-3,40]	2,50 [1,75-3,50]	2,68 [1,83-3,20]	0.000670463	0.1182	0.54	[0,36-0,71]
IFIT2	LPS	fold change induction	2,07 [1,45-2,73]	1,64 [1,03-2,28]	2,26 [1,54-2,87]	-0.490767	0.7702	0.66	[0,50-0,82]
IFITM1	LPS	fold change induction	2,58 [2,23-3,75]	2,43 [2,11-3,29]	2,78 [2,25-3,77]	-0.105276	0.3496	0.59	[0,42-0,75]
IFNG	LPS	fold change induction	2,58 [1,53-6,39]	1,50 [0,99-2,49]	3,82 [1,76-8,24]	-1.87458	1.66	0.75	[0,61-0,89]
IGHG1	LPS	fold change induction	0,90 [0,77-1,13]	0,93 [0,86-1,20]	0,89 [0,76-1,12]	0.212468	0.3148	0.58	[0,42-0,74]
IL1B	LPS	fold change induction	96,30 [44,22-180,70]	70,65 [32,86-161,51]	107,81 [50,62-223,06]	-0.487433	0.4689	0.61	[0,45-0,77]
IL1RN	LPS	fold change induction	21,01 [11,71-51,36]	17,90 [10,18-26,56]	23,22 [11,90-55,51]	-0.771159	0.656	0.64	[0,49-0,79]
IL27	LPS	fold change induction	2,23 [1,56-3,38]	1,39 [1,00-2,70]	2,67 [1,86-3,56]	-0.638792	1.128	0.7	[0,54-0,86]
IL2RA	LPS	fold change induction	18,23 [11,40-23,88]	15,05 [8,77-21,38]	18,88 [13,34-24,18]	-0.196437	0.4064	0.6	[0,43-0,76]
IL8	LPS	fold change induction	7,83 [6,09-12,06]	7,44 [4,89-9,46]	8,00 [6,16-12,76]	-0.207675	0.4209	0.6	[0,44-0,76]
IL9	LPS	fold change induction	1,17 [1,00-1,52]	1,07 [1,01-1,47]	1,26 [1,00-1,57]	0.0525339	0.1524	0.55	[0,39-0,71]
IRAK2	LPS	fold change induction	20,77 [12,61-32,01]	19,47 [10,97-30,96]	21,37 [13,41-31,94]	0.399912	0.2511	0.57	[0,40-0,74]
IRF4	LPS	fold change induction	1,48 [1,34-1,74]	1,46 [1,23-1,69]	1,49 [1,38-1,78]	-0.0927543	0.4181	0.6	[0,43-0,76]
IRF5	LPS	fold change induction	1,25 [0,92-1,67]	1,01 [0,89-1,68]	1,32 [0,92-1,67]	0.08043	0.1093	0.53	[0,36-0,71]
IRF7	LPS	fold change induction	3,42 [2,40-4,33]	3,28 [1,63-4,06]	3,67 [2,58-4,39]	-0.260634	0.4986	0.62	[0,45-0,78]
JAK2	LPS	fold change induction	1,01 [0,84-1,18]	1,01 [0,75-1,10]	1,02 [0,87-1,28]	-0.193362	0.3551	0.59	[0,43-0,74]
LAG3	LPS	fold change induction	2,73 [2,08-3,63]	2,21 [1,32-2,72]	3,10 [2,32-3,77]	-0.442814	1.468	0.73	[0,59-0,88]
LAMP3	LPS	fold change induction	8,83 [6,76-14,34]	7,72 [3,39-10,14]	10,07 [7,28-17,12]	-0.775757	0.9432	0.68	[0,52-0,83]
LIF	LPS	fold change induction	3,02 [1,72-5,71]	3,02 [1,65-5,53]	3,00 [1,72-5,84]	0.0445779	0.01531	0.5	[0,33-0,66]
LILRA3	LPS	fold change induction	10,41 [5,97-13,23]	8,90 [6,00-12,62]	11,13 [5,98-13,36]	-0.180921	0.2115	0.56	[0,40-0,72]
LILRA5	LPS	fold change induction	0,67 [0,58-0,91]	0,85 [0,63-1,22]	0,66 [0,53-0,83]	0.35098	0.6891	0.64	[0,48-0,81]
LILRB1	LPS	fold change induction	2,89 [1,43-5,08]	4,41 [1,27-6,72]	2,22 [1,51-4,55]	0.452657	0.3804	0.59	[0,42-0,77]
LILRB4	LPS	fold change induction	2,58 [1,75-4,63]	3,85 [1,86-5,32]	2,54 [1,68-4,07]	0.236358	0.2464	0.57	[0,40-0,74]
LTA	LPS	fold change induction	1,11 [0,88-1,40]	0,94 [0,67-1,21]	1,19 [0,93-1,50]	-0.548366	0.993	0.69	[0,54-0,84]
MME	LPS	fold change induction	0,10 [0,06-0,20]	0,19 [0,09-0,25]	0,08 [0,06-0,13]	0.751716	1.018	0.69	[0,53-0,85]
MS4A1 / CD20	LPS	fold change induction	1,11 [0,93-1,24]	1,15 [0,98-1,39]	1,10 [0,90-1,22]	0.164522	0.4689	0.61	[0,45-0,77]
MX1	LPS	fold change induction	4,66 [3,32-6,73]	4,49 [3,12-7,32]	4,79 [3,52-6,35]	0.200132	0.05337	0.52	[0,34-0,69]
NFKB1	LPS	fold change induction	2,76 [2,27-3,55]	2,56 [2,21-2,89]	2,88 [2,45-3,71]	-0.21914	0.6511	0.64	[0,49-0,79]
NFKB2	LPS	fold change induction	4,62 [3,88-5,87]	4,04 [3,56-5,26]	4,97 [4,06-5,93]	-0.104293	0.5082	0.62	[0,44-0,79]
NFKBIA	LPS	fold change induction	8,19 [6,18-11,09]	7,90 [5,12-9,30]	8,39 [6,56-11,73]	-0.264512	0.4903	0.61	[0,45-0,78]
NFKBIZ	LPS	fold change induction	5,61 [4,12-6,87]	5,56 [4,08-6,96]	5,63 [4,20-6,79]	-0.0397803	0.05337	0.52	[0,35-0,68]
PDCD1LG2	LPS	fold change induction	9,76 [5,54-18,41]	7,09 [5,04-16,52]	11,77 [5,66-19,20]	-0.383629	0.4181	0.6	[0,44-0,76]
PECAM1	LPS	fold change induction	0,31 [0,20-0,45]	0,39 [0,20-0,54]	0,30 [0,20-0,37]	0.298585	0.4358	0.6	[0,43-0,77]
PML	LPS	fold change induction	1,48 [0,97-2,16]	1,11 [0,67-1,95]	1,62 [1,17-2,26]	-0.360237	0.858	0.67	[0,50-0,83]
POU2AF1	LPS	fold change induction	1,07 [0,94-1,25]	1,11 [1,00-1,33]	1,02 [0,90-1,18]	0.0737877	0.5277	0.62	[0,46-0,78]
POU2F2	LPS	fold change induction	2,68 [2,05-3,53]	3,18 [2,07-4,52]	2,51 [1,99-3,42]	0.309919	0.4503	0.61	[0,44-0,77]
PPIB	LPS	fold change induction	1,03 [0,89-1,14]	1,07 [0,94-1,41]	1,01 [0,87-1,09]	0.278787	0.7839	0.66	[0,50-0,82]
PTX3	LPS	fold change induction	2,03 [1,20-3,03]	1,83 [1,03-3,64]	2,15 [1,50-2,75]	-0.062853	0.1524	0.55	[0,37-0,72]
RARRES3	LPS	fold change induction	1,26 [1,01-1,59]	1,10 [0,77-1,48]	1,33 [1,07-1,62]	-0.240878	0.7215	0.65	[0,48-0,82]
RELB	LPS	fold change induction	2,15 [1,81-2,49]	2,33 [1,77-2,99]	2,05 [1,83-2,33]	0.180958	0.4209	0.6	[0,41-0,79]
RPL19	LPS	fold change induction	0,68 [0,61-0,73]	0,68 [0,62-0,75]	0,68 [0,61-0,73]	0.0184343	0.07789	0.52	[0,35-0,69]
SERPING1	LPS	fold change induction	2,57 [1,21-5,94]	2,37 [1,31-5,14]	3,11 [1,24-6,26]	0.324546	0.1641	0.55	[0,39-0,71]
SLAMF1	LPS	fold change induction	2,42 [1,69-3,08]	2,73 [1,78-5,62]	2,25 [1,65-2,97]	0.567126	0.59	0.63	[0,46-0,79]
SLAMF7	LPS	fold change induction	15,85 [9,01-29,69]	14,16 [9,23-26,28]	17,56 [9,11-29,83]	0.0903805	0.1405	0.54	[0,38-0,71]
SOCS1	LPS	fold change induction	3,11 [2,16-4,20]	2,21 [1,36-3,60]	3,24 [2,54-4,27]	-0.443231	0.9164	0.67	[0,51-0,84]
SOCS3	LPS	fold change induction	6,67 [5,00-8,33]	5,88 [4,28-8,01]	6,99 [5,44-8,30]	-0.0309611	0.3804	0.59	[0,42-0,77]
SPP1	LPS	fold change induction	7,99 [2,62-24,98]	10,64 [1,99-24,00]	7,02 [2,94-25,07]	1.21387	0.006582	0.5	[0,33-0,67]
SRC	LPS	fold change induction	7,08 [5,02-8,76]	5,47 [3,95-7,85]	7,91 [5,87-9,68]	-0.362841	0.9432	0.68	[0,53-0,83]
STAT1	LPS	fold change induction	1,86 [1,10-3,17]	1,49 [0,85-2,26]	2,09 [1,21-3,36]	0.0553703	0.5596	0.63	[0,46-0,79]
STAT2	LPS	fold change induction	1,78 [1,13-2,12]	1,21 [0,91-2,03]	1,84 [1,37-2,14]	-0.195491	0.6439	0.64	[0,47-0,81]
TAGAP	LPS	fold change induction	2,04 [1,31-2,82]	1,33 [1,10-2,59]	2,09 [1,64-2,88]	-0.289725	0.59	0.63	[0,46-0,80]
TAP1	LPS	fold change induction	1,89 [1,52-2,49]	1,80 [1,15-2,08]	2,02 [1,63-2,56]	-0.175061	0.7381	0.65	[0,49-0,81]
TAP2	LPS	fold change induction	1,66 [1,16-2,28]	1,18 [0,82-1,93]	1,73 [1,36-2,34]	-0.20998	0.9319	0.68	[0,51-0,84]
TBP	LPS	fold change induction	0,84 [0,76-0,97]	0,81 [0,76-0,92]	0,86 [0,79-0,99]	0.0352789	0.3551	0.59	[0,43-0,74]
TCF7	LPS	fold change induction	0,65 [0,58-0,73]	0,72 [0,60-0,79]	0,63 [0,58-0,70]	0.10499	0.3976	0.59	[0,42-0,77]
TLR7	LPS	fold change induction	1,00 [0,73-1,20]	1,00 [0,76-1,17]	1,00 [0,71-1,22]	-0.0778012	0.04445	0.49	[0,33-0,64]
TNFA	LPS	fold change induction	4,53 [3,09-5,64]	3,50 [2,54-4,98]	4,78 [3,33-6,21]	-0.313789	0.6334	0.64	[0,49-0,78]
TNFAIP3	LPS	fold change induction	4,45 [3,43-6,47]	5,85 [3,38-7,20]	4,38 [3,44-6,14]	0.338342	0.4358	0.6	[0,43-0,78]
TNFAIP6	LPS	fold change induction	20,97 [10,85-40,28]	19,87 [9,88-39,75]	23,75 [11,75-41,76]	-0.417287	0.1892	0.56	[0,40-0,72]
TNFRSF17/BCMA	LPS	fold change induction	1,07 [0,90-1,28]	1,00 [0,87-1,16]	1,16 [0,92-1,33]	0.038539	0.3551	0.59	[0,43-0,74]
TNFRSF4	LPS	fold change induction	2,04 [1,22-2,62]	1,45 [1,00-2,45]	2,11 [1,83-2,84]	-0.388612	0.6511	0.64	[0,48-0,80]
TNFRSF9	LPS	fold change induction	3,87 [3,13-4,91]	3,50 [2,97-5,70]	3,90 [3,15-4,84]	0.250885	0.05337	0.48	[0,31-0,65]
TNFSF10	LPS	fold change induction	1,26 [0,94-2,08]	1,07 [0,76-1,58]	1,41 [1,06-2,33]	-0.336312	0.7839	0.66	[0,50-0,82]
TNFSF13B	LPS	fold change induction	1,28 [0,98-1,97]	1,28 [0,90-1,66]	1,31 [1,01-2,20]	-0.0761478	0.1674	0.55	[0,39-0,72]
TNFSF15	LPS	fold change induction	12,08 [5,93-18,27]	11,09 [3,82-15,96]	14,26 [6,25-19,27]	-0.357439	0.4748	0.61	[0,45-0,77]
TRAF1	LPS	fold change induction	4,98 [3,71-7,52]	4,98 [3,86-7,66]	4,94 [3,73-7,28]	0.126572	0.09735	0.53	[0,37-0,69]
XCL1	LPS	fold change induction	0,66 [0,50-0,82]	0,69 [0,53-0,90]	0,64 [0,47-0,78]	0.155163	0.3413	0.58	[0,42-0,75]
ZAP70	LPS	fold change induction	0,75 [0,64-0,85]	0,78 [0,62-0,88]	0,74 [0,64-0,84]	0.0757162	0.1368	0.54	[0,38-0,71]
ADGRE3	/	normalized gene count	3677,21 [2126,89-5020,87]	4288,54 [2961,84-6650,57]	4798,78 [3097,20-6627,58]	0.30051	0.4049	0.62	[0,47-0,78]
B2M	/	normalized gene count	334767,50 [258497,22-384103,31]	360621,53 [319367,42-398178,05]	278408,84 [249185,98-342591,17]	0.289214	0.7739	0.69	[0,55-0,83]
BANK1	/	normalized gene count	1044,28 [613,76-1886,98]	1026,61 [482,68-1240,09]	985,43 [567,23-2098,44]	-0.483776	0.4796	0.64	[0,49-0,79]
BATF	/	normalized gene count	586,81 [435,74-790,16]	577,72 [407,64-734,41]	619,82 [535,03-853,86]	-0.073761	0.1597	0.56	[0,40-0,71]
BATF3	/	normalized gene count	133,43 [111,18-170,20]	126,74 [115,16-163,34]	131,50 [102,56-189,69]	-0.0414904	0.06267	0.53	[0,37-0,69]
BCL2	/	normalized gene count	649,93 [500,82-866,16]	629,30 [510,08-834,14]	751,40 [568,02-866,16]	-0.169144	0.2011	0.57	[0,41-0,73]
BST2	/	normalized gene count	3102,49 [2484,77-4060,29]	3085,54 [2433,15-3368,09]	4017,09 [3124,70-4367,71]	-0.144497	0.2288	0.58	[0,42-0,73]
C1QB	/	normalized gene count	162,74 [86,58-226,44]	162,74 [104,52-222,17]	166,17 [90,27-241,76]	-0.380509	0	0.5	[0,35-0,65]
C3	/	normalized gene count	30,00 [30,00-41,12]	30,00 [30,00-38,28]	30,00 [30,00-62,04]	-0.0916929	0	0.5	[0,37-0,63]
CCL23	/	normalized gene count	107,39 [38,50-283,10]	112,01 [44,45-197,37]	79,55 [40,51-240,98]	-0.337003	0.03745	0.48	[0,32-0,64]
CCL3	/	normalized gene count	78,22 [53,46-120,85]	65,93 [45,70-105,31]	102,54 [87,86-136,05]	-0.036015	0.2252	0.58	[0,41-0,74]
CCL4	/	normalized gene count	1655,25 [1173,82-2335,93]	1306,69 [1035,63-1602,23]	1979,21 [1310,81-2721,48]	-0.449203	0.7767	0.7	[0,55-0,84]
CCR1/ RANTES R	/	normalized gene count	407,67 [302,95-483,55]	470,45 [316,02-577,14]	400,50 [328,65-470,05]	0.144382	0.2383	0.58	[0,41-0,75]
CCR5	/	normalized gene count	518,33 [373,37-609,03]	446,42 [336,23-572,75]	518,26 [388,07-672,18]	-0.222285	0.3806	0.61	[0,46-0,77]
CCR7	/	normalized gene count	210,21 [135,79-318,07]	185,85 [129,51-256,17]	266,25 [155,30-367,46]	-0.497267	0.4576	0.63	[0,48-0,78]
CCRL2	/	normalized gene count	181,12 [146,59-214,49]	181,12 [155,29-231,73]	190,98 [164,48-226,90]	0.0945329	0.1627	0.56	[0,39-0,72]
CD209/DC-SIGN	/	normalized gene count	30,00 [30,00-38,81]	30,00 [30,00-42,65]	35,71 [30,00-41,88]	0.0341913	0.008652	0.51	[0,36-0,66]
CD244	/	normalized gene count	155,47 [76,44-220,05]	145,31 [87,62-202,34]	230,09 [176,01-244,35]	-0.0719338	0.05678	0.53	[0,37-0,68]
CD27 / TNFRSF7	/	normalized gene count	908,19 [685,69-1102,35]	826,05 [566,54-984,77]	918,06 [726,06-1100,36]	-0.343108	0.4613	0.64	[0,48-0,79]
CD274	/	normalized gene count	76,32 [52,68-118,62]	78,14 [59,06-107,96]	72,00 [50,15-99,61]	0.123244	0.03745	0.52	[0,36-0,68]
CD4	/	normalized gene count	2070,17 [1503,44-2645,88]	2010,73 [1281,43-2620,69]	2620,59 [2260,21-2970,74]	-0.164155	0.2754	0.59	[0,42-0,76]
CD40	/	normalized gene count	46,93 [30,00-75,56]	30,00 [30,00-51,65]	46,93 [35,82-69,76]	-0.485912	0.9126	0.74	[0,60-0,89]
CD44	/	normalized gene count	3010,91 [1567,15-3905,14]	2881,97 [1879,50-3756,35]	3926,47 [3401,39-4210,54]	0.0128546	0	0.5	[0,34-0,66]
CD45RA	/	normalized gene count	32649,45 [26855,53-36408,86]	34099,43 [28753,91-39092,05]	34305,09 [32350,81-38113,30]	0.165874	0.4576	0.63	[0,47-0,79]
CD79A	/	normalized gene count	3308,93 [1638,32-6079,17]	2798,44 [1308,74-3460,51]	2984,23 [1661,50-6051,42]	-0.623722	0.5733	0.66	[0,51-0,81]
CD79B	/	normalized gene count	995,34 [645,54-1790,96]	866,52 [490,50-1352,22]	1083,23 [840,47-1975,14]	-0.429955	0.463	0.64	[0,49-0,79]
CD80	/	normalized gene count	56,21 [38,11-76,63]	53,55 [31,84-77,35]	54,68 [45,94-63,73]	-0.0660901	0.05247	0.52	[0,35-0,70]
CD83	/	normalized gene count	244,21 [180,60-376,49]	202,21 [143,63-290,58]	244,21 [205,45-376,49]	-0.489189	0.7767	0.7	[0,55-0,85]
CDKN1A	/	normalized gene count	565,67 [415,26-782,56]	537,95 [395,57-849,58]	590,88 [459,19-780,43]	0.0483086	0	0.5	[0,33-0,67]
CEBPB	/	normalized gene count	8094,92 [6706,62-10268,71]	9677,15 [7889,59-11560,19]	9607,27 [7733,23-10664,77]	0.244192	0.5733	0.66	[0,51-0,81]
CSF1	/	normalized gene count	116,19 [84,18-160,01]	122,20 [92,48-163,23]	109,06 [72,89-148,15]	0.147711	0.1047	0.54	[0,38-0,70]
CSF2	/	normalized gene count	30,00 [30,00-37,35]	30,99 [30,00-36,05]	30,00 [30,00-32,68]	-0.0662601	0.002684	0.51	[0,36-0,65]
CSF2RB	/	normalized gene count	3950,09 [2590,82-5070,59]	4531,90 [3012,01-5322,96]	4565,31 [3293,48-5969,13]	0.188352	0.2926	0.6	[0,44-0,76]
CX3CR1	/	normalized gene count	2545,18 [1586,42-3694,95]	1957,11 [949,10-2391,96]	3054,81 [2299,16-3892,85]	-0.665864	0.8613	0.73	[0,59-0,88]
CXCL10/IP10	/	normalized gene count	124,55 [79,82-198,77]	108,32 [85,87-170,31]	125,58 [69,31-190,19]	-0.368309	0.2011	0.57	[0,41-0,72]
CXCL11	/	normalized gene count	57,45 [47,98-77,48]	66,71 [48,13-77,85]	45,89 [37,75-56,76]	0.417494	0.1627	0.56	[0,40-0,72]
CXCL2/MIP2alpha	/	normalized gene count	33,76 [30,00-51,92]	45,35 [30,00-53,20]	33,76 [30,00-47,73]	0.189502	0.2288	0.58	[0,41-0,74]
CXCL9	/	normalized gene count	30,00 [30,00-45,72]	30,00 [30,00-34,77]	32,48 [30,00-54,77]	-0.143255	0.2808	0.42	[0,28-0,55]
CXCR1	/	normalized gene count	5734,24 [3879,58-8981,08]	7562,32 [4647,02-10900,84]	5410,78 [4042,63-9484,43]	0.40838	0.5733	0.66	[0,50-0,82]
FCGR2B	/	normalized gene count	25228,84 [19935,63-34088,79]	33697,23 [21309,72-38419,57]	25853,33 [21904,62-34369,05]	0.287649	0.4819	0.64	[0,48-0,81]
FCRL5	/	normalized gene count	340,35 [198,79-538,89]	320,76 [198,94-497,79]	287,60 [160,76-433,67]	-0.380779	0.1717	0.56	[0,40-0,72]
FCRLA	/	normalized gene count	770,16 [415,42-1320,03]	583,63 [311,64-926,21]	670,74 [456,24-1305,27]	-0.486888	0.5088	0.65	[0,50-0,81]
FOXP3	/	normalized gene count	93,02 [64,12-127,12]	80,95 [58,48-139,10]	93,02 [64,12-123,03]	-0.0221862	0.1244	0.55	[0,36-0,73]
GBP1	/	normalized gene count	3641,35 [2280,70-4954,53]	3063,65 [2128,15-4478,48]	3814,75 [2551,32-4525,78]	-0.234673	0.2664	0.59	[0,43-0,75]
GBP5	/	normalized gene count	14674,31 [8438,24-20473,89]	12504,85 [6884,31-15823,98]	16404,26 [8043,85-20820,46]	-0.529319	0.5733	0.67	[0,51-0,82]
GZMB	/	normalized gene count	4738,52 [2970,74-6641,17]	4220,44 [2723,34-5823,37]	3773,91 [2744,85-5772,57]	-0.226949	0.2011	0.57	[0,41-0,73]
HAVCR2	/	normalized gene count	652,46 [553,03-799,18]	703,07 [578,06-793,50]	706,69 [579,27-800,22]	-0.0603508	0.03485	0.52	[0,36-0,67]
HLA-DMB	/	normalized gene count	2212,93 [1657,81-2751,98]	2116,74 [1592,79-2696,97]	2535,98 [2157,67-2849,39]	-0.0625583	0.1597	0.56	[0,39-0,72]
HLA-DPA1	/	normalized gene count	13783,22 [10575,34-17247,54]	10868,85 [9188,23-14443,79]	13176,37 [10264,87-15783,73]	-0.368716	0.8057	0.71	[0,58-0,85]
HLA-DPB1	/	normalized gene count	9778,75 [7667,09-10997,94]	8140,70 [6557,40-9573,44]	10159,32 [8071,56-10918,31]	-0.389113	0.9126	0.75	[0,61-0,88]
HLA-DRA	/	normalized gene count	36466,73 [29485,42-44278,90]	34016,76 [29347,71-39988,33]	34004,09 [28460,91-43444,04]	-0.163733	0.4594	0.64	[0,49-0,78]
ICAM1	/	normalized gene count	1237,87 [980,87-1526,07]	1096,70 [939,54-1456,29]	1356,99 [1208,15-1557,65]	-0.087	0.1831	0.56	[0,40-0,73]
IDO1	/	normalized gene count	360,47 [148,81-577,31]	360,47 [142,33-502,15]	280,20 [131,37-590,38]	-0.483342	0.1627	0.56	[0,40-0,71]
IFIH1/MDA5	/	normalized gene count	1004,74 [790,31-1278,41]	887,79 [751,93-1077,71]	1004,74 [912,85-1256,75]	-0.192948	0.4144	0.63	[0,47-0,78]
IFIT2	/	normalized gene count	2805,90 [1718,86-5014,27]	3054,55 [1817,40-4549,36]	2058,14 [1488,13-4046,53]	0.140298	0.09115	0.54	[0,38-0,70]
IFITM1	/	normalized gene count	19538,98 [16812,80-26618,46]	18479,50 [16556,20-28994,91]	21446,78 [19075,70-25694,08]	0.0845994	0.06567	0.53	[0,36-0,70]
IFNG	/	normalized gene count	90,12 [47,73-183,19]	78,69 [35,52-104,29]	106,15 [63,59-222,00]	-0.0654378	0.2288	0.58	[0,42-0,74]
IGHG1	/	normalized gene count	614,10 [280,63-1458,57]	585,10 [107,10-1248,65]	569,98 [280,63-959,27]	-0.446431	0.2664	0.59	[0,42-0,75]
IL1B	/	normalized gene count	502,45 [398,82-703,75]	501,53 [414,78-725,70]	632,16 [455,05-848,24]	0.0856915	0.03745	0.48	[0,31-0,65]
IL1RN	/	normalized gene count	787,34 [524,56-1186,33]	805,00 [606,73-1239,42]	976,58 [694,63-1286,27]	0.139776	0.1244	0.54	[0,38-0,71]
IL27	/	normalized gene count	30,00 [30,00-32,65]	30,00 [30,00-32,16]	30,53 [30,00-37,71]	0.0129447	0.002684	0.49	[0,36-0,63]
IL2RA	/	normalized gene count	237,99 [174,38-398,89]	237,99 [172,09-434,10]	179,88 [142,38-333,16]	0.0827083	0.05678	0.47	[0,31-0,64]
IL8	/	normalized gene count	391,27 [225,66-663,44]	466,41 [237,93-734,76]	518,16 [204,87-673,49]	0.411628	0.2011	0.57	[0,40-0,74]
IL9	/	normalized gene count	42,83 [30,31-51,39]	45,82 [35,95-56,42]	42,31 [36,26-48,49]	0.270581	0.4576	0.63	[0,47-0,79]
IRAK2	/	normalized gene count	172,61 [158,37-204,76]	173,19 [162,98-186,10]	183,67 [158,84-203,14]	-0.0582519	0.008652	0.49	[0,33-0,65]
IRF4	/	normalized gene count	559,49 [422,64-701,40]	493,08 [329,00-642,13]	498,44 [426,55-658,46]	-0.0771416	0.3088	0.6	[0,43-0,77]
IRF5	/	normalized gene count	1314,96 [867,15-1709,14]	1340,43 [914,93-1848,18]	1705,21 [1557,24-2030,62]	0.0488017	0.1031	0.54	[0,38-0,70]
IRF7	/	normalized gene count	848,62 [655,12-1157,99]	818,10 [674,43-932,19]	1000,58 [883,68-1169,65]	-0.073764	0.2011	0.57	[0,41-0,73]
JAK2	/	normalized gene count	3760,06 [3318,85-4333,27]	4087,58 [3568,31-5061,53]	3583,26 [3360,55-4137,73]	0.151643	0.4576	0.63	[0,48-0,79]
LAG3	/	normalized gene count	430,21 [193,70-630,31]	219,93 [137,48-470,83]	447,15 [211,39-639,39]	-0.724756	0.7292	0.69	[0,54-0,84]
LAMP3	/	normalized gene count	109,49 [81,92-147,12]	90,98 [81,79-133,46]	113,83 [80,99-140,40]	-0.228491	0.2664	0.59	[0,42-0,75]
LIF	/	normalized gene count	30,00 [30,00-31,96]	30,00 [30,00-39,61]	30,00 [30,00-31,96]	0.131771	0.4819	0.62	[0,48-0,75]
LILRA3	/	normalized gene count	1270,32 [810,80-1967,39]	1633,11 [892,16-1979,96]	1619,14 [1152,74-2125,42]	0.114344	0.1969	0.57	[0,41-0,73]
LILRA5	/	normalized gene count	2094,11 [1451,18-2721,70]	2208,80 [1972,74-3170,61]	2159,26 [1674,09-2771,23]	0.30934	0.4819	0.65	[0,50-0,80]
LILRB1	/	normalized gene count	1166,46 [949,50-1381,16]	1031,02 [872,77-1295,38]	1074,15 [944,85-1376,99]	-0.23399	0.4796	0.64	[0,49-0,80]
LILRB4	/	normalized gene count	1185,39 [932,87-1532,60]	1253,71 [1124,88-1671,45]	1327,81 [1024,12-1753,31]	0.136456	0.3806	0.62	[0,47-0,77]
LTA	/	normalized gene count	164,42 [131,00-192,89]	143,50 [120,25-180,26]	162,92 [131,00-180,96]	-0.170098	0.3806	0.61	[0,45-0,77]
MME	/	normalized gene count	5091,25 [3298,34-8128,46]	6929,65 [4641,95-10818,50]	3883,81 [2877,98-8209,29]	0.566238	0.5733	0.67	[0,51-0,83]
MS4A1 / CD20	/	normalized gene count	3957,48 [2018,63-7809,66]	3274,27 [1853,43-5566,15]	3957,48 [2577,22-8367,83]	-0.389044	0.4796	0.64	[0,48-0,80]
MX1	/	normalized gene count	3633,26 [2159,02-6354,00]	3123,71 [1608,51-4938,68]	3699,22 [2071,72-4373,45]	-0.388033	0.3806	0.61	[0,45-0,78]
NFKB1	/	normalized gene count	414,58 [310,03-504,47]	424,57 [314,22-503,39]	504,96 [438,33-562,89]	0.0211914	0.03745	0.52	[0,36-0,67]
NFKB2	/	normalized gene count	1617,96 [1390,50-1933,77]	1677,31 [1308,14-2005,73]	1884,14 [1484,85-2014,02]	-0.0264295	0.1022	0.46	[0,28-0,64]
NFKBIA	/	normalized gene count	3206,95 [2645,22-3662,45]	3457,90 [3008,15-4066,52]	3309,15 [2913,85-3723,33]	0.354674	0.4576	0.63	[0,47-0,79]
NFKBIZ	/	normalized gene count	1145,83 [936,32-1362,75]	1233,41 [984,34-1605,72]	1169,07 [1008,44-1349,41]	0.214192	0.3806	0.61	[0,45-0,78]
PDCD1LG2	/	normalized gene count	129,71 [82,98-190,82]	118,03 [79,77-163,43]	107,13 [71,65-152,75]	-0.198427	0.1244	0.55	[0,38-0,71]
PECAM1	/	normalized gene count	10670,91 [8714,86-13458,17]	12046,82 [9499,97-15461,63]	10670,91 [10099,04-13253,34]	0.126038	0.2884	0.59	[0,43-0,76]
PML	/	normalized gene count	669,19 [548,21-804,03]	577,31 [462,51-715,68]	681,57 [591,10-839,99]	-0.255548	0.5733	0.66	[0,50-0,83]
POU2AF1	/	normalized gene count	424,96 [264,99-676,08]	386,19 [200,94-565,48]	568,71 [318,94-782,61]	-0.38739	0.3806	0.61	[0,45-0,77]
POU2F2	/	normalized gene count	823,26 [686,00-956,11]	753,12 [625,26-936,56]	879,69 [732,13-977,43]	-0.200317	0.4819	0.65	[0,49-0,81]
PPIB	/	normalized gene count	3586,06 [2879,31-4017,40]	3721,87 [2871,83-4188,30]	3741,06 [3575,89-4000,19]	0.0531032	0.1244	0.55	[0,38-0,72]
PTX3	/	normalized gene count	93,66 [72,38-129,46]	109,44 [87,74-133,50]	93,66 [77,21-141,54]	0.49851	0.3806	0.61	[0,45-0,77]
RARRES3	/	normalized gene count	2530,91 [1858,15-3673,52]	1829,23 [1391,76-2924,29]	2601,13 [2068,39-3716,47]	-0.430201	0.8057	0.71	[0,56-0,86]
RELB	/	normalized gene count	466,52 [336,37-575,09]	466,52 [341,89-535,94]	577,24 [508,51-642,22]	-0.0759948	0.1244	0.45	[0,30-0,61]
RPL19	/	normalized gene count	34995,22 [28501,80-40043,79]	29625,10 [26891,46-38428,95]	31621,14 [28679,45-40063,78]	-0.124777	0.3463	0.61	[0,44-0,77]
SERPING1	/	normalized gene count	1070,99 [597,46-1854,16]	895,83 [501,81-1325,21]	1070,99 [604,37-1615,64]	-0.227171	0.2664	0.59	[0,42-0,75]
SLAMF1	/	normalized gene count	529,33 [424,22-723,58]	420,60 [375,43-668,70]	512,91 [457,95-707,14]	-0.323446	0.5733	0.67	[0,51-0,83]
SLAMF7	/	normalized gene count	2298,04 [1432,41-3466,53]	1522,59 [1229,40-2308,68]	2298,04 [1390,40-3261,31]	-0.644492	0.8057	0.72	[0,58-0,86]
SOCS1	/	normalized gene count	1085,72 [731,08-1449,19]	1265,98 [809,81-1489,75]	1068,59 [807,58-1420,38]	0.0687283	0.1627	0.56	[0,39-0,72]
SOCS3	/	normalized gene count	492,47 [356,09-730,76]	567,72 [397,49-979,97]	600,04 [400,66-810,35]	0.25917	0.2534	0.58	[0,42-0,75]
SPP1	/	normalized gene count	42,91 [30,00-79,33]	49,93 [30,00-99,42]	46,97 [40,04-112,77]	0.345828	0.1031	0.54	[0,37-0,71]
SRC	/	normalized gene count	383,28 [292,42-467,50]	342,15 [273,69-407,27]	424,51 [339,10-484,60]	-0.152812	0.3088	0.6	[0,44-0,76]
STAT1	/	normalized gene count	12668,71 [9935,38-15868,24]	10704,29 [8733,61-15523,75]	12441,97 [10388,19-15324,47]	-0.203384	0.3463	0.61	[0,44-0,77]
STAT2	/	normalized gene count	3519,50 [2850,34-4351,60]	3310,04 [2604,19-3768,31]	4132,67 [3542,80-4491,52]	-0.161895	0.3806	0.61	[0,46-0,77]
TAGAP	/	normalized gene count	9952,93 [8333,72-11283,54]	10104,34 [8192,42-12786,66]	8862,29 [8079,75-10346,00]	0.109653	0.1597	0.56	[0,38-0,73]
TAP1	/	normalized gene count	1833,28 [950,89-2545,92]	1817,60 [1327,28-2093,94]	2601,73 [2126,77-2948,68]	-0.0449008	0.03745	0.52	[0,36-0,67]
TAP2	/	normalized gene count	1430,59 [815,41-1930,16]	1396,63 [1004,83-1688,29]	2078,72 [1683,09-2474,58]	-0.133177	0.147	0.55	[0,40-0,70]
TBP	/	normalized gene count	534,59 [492,32-589,60]	499,31 [475,53-535,06]	543,83 [504,52-583,11]	-0.14868	0.8057	0.71	[0,56-0,86]
TCF7	/	normalized gene count	1509,32 [1176,84-1883,24]	1312,07 [1035,88-1586,98]	1407,62 [1213,69-2073,19]	-0.378337	0.5733	0.66	[0,52-0,81]
TLR7	/	normalized gene count	189,41 [145,43-214,73]	161,94 [136,66-203,99]	197,90 [156,33-217,69]	-0.149755	0.3806	0.62	[0,45-0,78]
TNFA	/	normalized gene count	431,43 [334,39-533,74]	351,63 [304,24-439,86]	536,70 [413,51-599,14]	-0.211752	0.5733	0.67	[0,51-0,83]
TNFAIP3	/	normalized gene count	993,22 [844,03-1362,66]	928,17 [834,02-1222,42]	1046,16 [892,02-1388,47]	-0.0626616	0.2011	0.57	[0,41-0,73]
TNFAIP6	/	normalized gene count	348,52 [242,68-646,39]	390,42 [319,80-964,34]	348,52 [265,03-581,03]	0.590503	0.4946	0.65	[0,50-0,81]
TNFRSF17/BCMA	/	normalized gene count	75,82 [39,58-130,96]	83,70 [35,80-157,13]	57,54 [33,81-74,44]	0.298248	0.03745	0.52	[0,35-0,69]
TNFRSF4	/	normalized gene count	30,00 [30,00-38,38]	30,00 [30,00-41,94]	30,00 [30,00-34,79]	0.143149	0.1244	0.54	[0,39-0,68]
TNFRSF9	/	normalized gene count	212,77 [155,82-284,16]	265,38 [156,56-333,16]	229,34 [170,66-281,99]	0.180026	0.2797	0.59	[0,42-0,76]
TNFSF10	/	normalized gene count	5702,23 [4684,62-7762,34]	5702,23 [5063,79-7875,11]	6475,66 [5608,66-8134,83]	0.174326	0.3174	0.6	[0,45-0,75]
TNFSF13B	/	normalized gene count	2674,87 [2080,25-3739,11]	2911,54 [2325,03-3675,68]	3063,25 [2374,76-3949,01]	0.181532	0.3806	0.61	[0,46-0,76]
TNFSF15	/	normalized gene count	40,34 [30,00-54,86]	33,73 [30,00-48,85]	42,36 [30,00-54,86]	-0.0686889	0.2011	0.57	[0,41-0,72]
TRAF1	/	normalized gene count	929,03 [782,07-1422,75]	840,71 [685,45-926,97]	1030,83 [800,57-1534,12]	-0.479842	0.8057	0.71	[0,57-0,85]
XCL1	/	normalized gene count	135,11 [106,69-187,93]	129,75 [94,35-155,53]	135,52 [110,96-265,99]	-0.563461	0.4049	0.62	[0,47-0,77]
ZAP70	/	normalized gene count	1276,61 [1005,22-1933,32]	1142,52 [825,79-1288,45]	1762,67 [1047,66-2571,35]	-0.517496	0.7767	0.7	[0,55-0,84]

## Sheet: ongoing IS treatment_cell count
Immunophenotyping	ALL (median [IQR])	ongoing IS : YES (median [IQR])	ongoing IS : NO (median [IQR])	AUC	95% CI
Polynuclear neutrophils	3,16 [2,42-4,12]	2,72 [2,24-3,77]	3,45 [2,67-4,28]	0.683333	[0,53-0,83]
White blood cells	5,52 [4,71-7,17]	5,22 [3,97-7,28]	5,54 [4,80-7,01]	0.597917	[0,43-0,76]
Absolute lymphocytes	1,21 [0,79-2,22]	1,43 [0,80-2,89]	1,19 [0,79-1,88]	0.633333	[0,47-0,79]
Monocytes	0,57 [0,40-0,73]	0,47 [0,32-0,68]	0,58 [0,46-0,73]	0.598684	[0,42-0,78]
CD2+ T-lymphocytes	773,00 [505,50-1165,50]	877,00 [504,00-2035,25]	741,00 [558,25-924,75]	0.651822	[0,49-0,81]
Naïve CD4+	33,00 [13,00-62,00]	25,00 [5,25-42,75]	36,50 [13,75-62,75]	0.576923	[0,41-0,74]
Central memory CD4+	54,50 [21,50-85,75]	50,00 [18,50-58,50]	65,50 [22,50-88,25]	0.483131	[0,31-0,66]
Effector memory CD4+	129,00 [87,00-207,75]	117,00 [55,75-248,75]	129,50 [94,50-207,25]	0.610661	[0,45-0,77]
Differentiated memory CD4+	4,50 [0,00-29,75]	2,00 [0,00-15,25]	5,00 [1,75-38,75]	0.522569	[0,35-0,69]
CD19+ B-lymphocytes	174,00 [90,00-379,00]	160,00 [59,75-353,50]	211,00 [99,50-382,00]	0.632479	[0,47-0,79]
CD20+ B-lymphocytes	173,00 [90,00-379,00]	160,00 [58,75-353,50]	211,00 [97,00-380,00]	0.631054	[0,47-0,79]
CD21+ B-lymphocytes	168,00 [82,00-346,00]	149,00 [55,00-321,75]	190,00 [86,50-356,50]	0.635328	[0,47-0,80]
CD3+ T-lymphocytes	666,00 [422,50-1017,00]	679,00 [394,50-1887,00]	655,50 [491,75-857,75]	0.656579	[0,49-0,82]
Central memory CD8+	10,00 [3,25-17,00]	8,00 [2,00-18,00]	10,00 [4,00-17,00]	0.479501	[0,30-0,65]
Effector memory CD8+	157,00 [75,00-281,00]	240,50 [79,50-619,50]	145,00 [77,00-230,00]	0.595442	[0,43-0,76]
Differentiated memory CD8+	156,00 [57,75-309,25]	247,50 [56,00-455,75]	112,00 [59,25-273,50]	0.661269	[0,50-0,83]
CD4+/CD8+ ratio	0,57 [0,35-0,98]	0,37 [0,19-0,67]	0,60 [0,40-1,11]	0.536184	[0,35-0,73]
